# Supplementary material for: Acute SARS-CoV-2 Infection is Highly Cytopathic, Elicits a Robust Innate Immune Response and is Efficiently Prevented by EIDD-2801
Source: Res Sq. 2020 Sep 24:rs.3.rs-80404. Preprint. [Version 1] doi: 10.21203/rs.3.rs-80404/v1 (PMC7523135; doi:10.21203/rs.3.rs-80404/v1)
Supplement: 1 [file SupplementaryTable1Geneexpressionalltimepoints.xlsx]

## Sheet: Table S4
Supplementary Table 1. Human gene expression levels in the human lungs of naïve and SARS-CoV-2 infected LoMs.
Gene transcripts per million in the human lungs of naïve LoMs and SARS-CoV-2 infected LoMs.
		Day post SARS-CoV-2 exposure
GeneSymbol	Naive control	2	6	14
TSPAN6	24.5682	13.6608	27.006	23.3269
TNMD	0.344346	0.185449	0.101358	0.163796
DPM1	27.1645	20.0111	24.9104	26.5694
SCYL3	2.88955	3.07882	3.09082	3.29566
C1orf112	1.19876	0.933601	1.97706	1.39967
FGR	1.79819	1.90078	3.45405	3.35574
CFH	36.5731	57.3676	52.1923	64.7897
FUCA2	30.0786	17.235	27.5431	29.0289
GCLC	11.6654	10.9113	39.332	12.6792
NFYA	5.0261	4.50499	4.10832	4.82364
STPG1	6.53383	5.28953	8.19591	7.44442
NIPAL3	4.73437	3.85333	6.03741	5.56585
LAS1L	16.5159	12.2947	14.2433	14.2095
ENPP4	3.43	2.91446	4.78463	4.11047
SEMA3F	43.7657	42.2694	54.3351	35.2253
CFTR	4.84765	5.6434	5.70889	9.23597
ANKIB1	4.57951	6.36696	6.07522	5.70655
CYP51A1	15.346	17.7992	13.1862	17.4615
KRIT1	19.3168	13.103	19.6715	20.3123
RAD52	14.3298	10.2858	9.07534	14.5705
BAD	128.714	141.018	236.952	143.893
LAP3	36.7646	235.526	92.9982	135.281
CD99	309.091	184.659	205.544	192.639
HS3ST1	4.82998	7.78305	16.8674	7.62271
AOC1	0.176435	0.157066	0.486385	0.302893
WNT16	0.050507	0.0414255	0.099188	0.0708413
HECW1	0.344999	0.221298	0.140416	0.236489
MAD1L1	15.3616	17.0032	18.7928	14.7993
LASP1	84.6808	49.4809	58.3874	58.1682
SNX11	8.41296	11.7565	15.2371	10.4976
TMEM176A	10.4045	14.6713	25.4514	41.5954
M6PR	183.954	96.8581	176.538	198.734
KLHL13	3.34108	2.58472	2.87599	2.81135
CYP26B1	3.93586	2.74373	3.15267	3.30457
ICA1	45.3592	42.8679	62.1725	50.4529
DBNDD1	2.45358	2.67714	4.09754	2.41962
ALS2	3.53711	2.97709	4.11916	3.85595
CASP10	7.47634	11.4733	6.88236	7.75023
CFLAR	30.3443	78.8298	52.4776	38.3925
TFPI	37.5824	23.9991	41.3799	42.4568
NDUFAF7	8.40819	5.4861	7.48342	7.51608
RBM5	121.016	93.0026	105.578	124.684
MTMR7	0.604191	0.455947	0.826397	0.530996
SLC7A2	2.83863	2.92493	3.14461	3.01996
ARF5	167.483	150.693	208.702	147.467
SARM1	5.8071	4.76672	5.61474	5.49605
POLDIP2	31.388	27.1386	37.6366	30.7283
PLXND1	278.548	197.938	193.937	168.853
AK2	272.982	328.063	365.284	316.711
CD38	0.980498	9.03691	3.37629	4.21482
FKBP4	32.8767	26.7388	26.5348	28.8433
KDM1A	39.5233	23.4275	30.9867	32.5799
RBM6	94.8657	78.0397	68.0107	96.6407
CAMKK1	4.68138	3.13845	3.61196	3.9663
RECQL	8.08815	5.86178	7.61531	7.71458
VPS50	6.27733	3.59764	4.40985	7.49533
HSPB6	22.3311	26.5324	21.1499	20.7272
ARHGAP33	101.629	58.6702	95.0979	91.4533
NDUFAB1	52.0802	45.7664	56.3105	52.7321
PDK4	12.2949	13.5776	114.627	12.4133
SLC22A16	0.625668	1.17052	3.31064	1.30203
ZMYND10	108.894	92.9431	200.116	116.022
ABCB5	0.17856	0.115267	0.0515217	0.07021
ARX	0.792505	0.530157	1.14203	0.861843
SLC25A13	10.9567	7.69225	11.5981	9.36819
ST7	21.5901	12.6694	16.7801	20.0932
ST7-OT3	21.5901	12.6694	16.7801	20.0932
CDC27	12.3646	12.2936	11.7092	12.1025
SLC4A1	0.022783	0.0074355	0.0302647	0.0154703
CALCR	0.068684	0.006478	0.0207713	0.00741833
HCCS	10.3143	8.33215	10.9803	9.957
DVL2	45.408	32.6531	47.8997	37.8187
PRSS22	20.852	19.1473	39.2698	25.1954
UPF1	31.3924	33.0089	43.0037	33.869
SKAP2	6.24183	3.91758	3.8912	5.56699
SLC25A5	180.745	165.201	214.972	189.276
MCUB	5.7387	4.20197	5.80296	5.73553
HOXA11	0.100481	0.0304465	0.00644667	0.00957933
POLR2J	30.5935	35.1181	40.5481	30.9115
DHX33	2.81363	2.43576	3.40656	2.80353
MEOX1	2.53893	1.31002	1.43953	1.64264
THSD7A	0.566228	0.292953	0.513671	0.486688
LIG3	17.7573	16.0902	16.03	19.4454
RPAP3	7.61221	7.54492	8.87536	8.51696
ACSM3	12.9391	10.7015	12.5783	15.3467
REXO5	1.99606	1.25951	3.21615	1.91279
CIAPIN1	56.905	19.3862	50.7751	41.2266
SPPL2B	87.8298	65.2086	121.946	89.2241
FAM214B	9.6502	5.60764	10.001	7.67448
COPZ2	53.8924	35.9004	39.1487	28.4017
PRKAR2B	3.80981	3.31511	5.39512	4.93426
MSL3	19.335	15.0127	18.9973	19.7251
CREBBP	14.5615	12.6919	16.1273	11.9751
TSPOAP1	39.3655	27.7278	38.0679	41.8604
MPO	0.245636	0.24886	0.264846	0.261673
PON1	0.455936	0.47403	0.875368	0.676476
GCFC2	7.68262	7.27586	7.27808	8.22784
WDR54	39.2528	34.8828	77.5156	45.0042
CROT	5.10738	3.1328	6.09795	7.06025
ABCB4	0.260982	0.0427765	0.215685	0.518941
KMT2E	17.3297	18.5305	18.6597	17.1363
RHBDD2	132.876	136.858	264.669	136.619
SOX8	1.52093	1.16698	1.01652	1.25806
IBTK	8.38705	7.38058	8.03657	8.05438
ZNF195	7.02895	6.46852	6.03756	7.52294
MYCBP2	17.3006	32.3519	21.4184	23.9525
FBXL3	17.6372	13.3988	15.651	17.361
ITGAL	3.99297	2.19077	3.68652	6.70685
PDK2	65.5937	33.8459	41.2939	47.5652
ITGA3	176.676	162.55	260.004	143.424
ZFX	5.18955	4.57584	4.85153	5.41445
LAMP2	27.2194	22.2737	24.0198	23.8901
ITGA2B	3.91177	3.19356	5.02853	3.66079
ASB4	0.368156	0.432546	0.706936	0.494866
GDE1	35.7818	29.2608	45.2523	42.9752
REX1BD	46.5225	45.7826	63.2658	58.8674
CRLF1	30.3513	38.2733	78.1947	29.0068
OSBPL7	21.9122	15.1455	17.536	22.1936
TMEM98	125.437	80.5151	93.328	92.7486
YBX2	2.89172	1.2326	3.46581	1.70927
KRT33A	0	0	0	0.00165467
MAP3K14	5.11936	6.94251	6.89573	7.30385
ABCC8	2.17567	1.53778	12.4976	1.15785
CACNG3	0.00048825	0.0012685	0	0.00575333
TMEM132A	40.8165	37.99	40.4164	28.7359
AP2B1	25.3977	22.2183	40.415	23.9254
TAC1	0.017222	0.0276745	0.0120577	0.0192237
ZNF263	15.0631	13.6719	14.8613	12.598
CX3CL1	13.6472	69.1677	35.2542	27.6412
SPATA20	39.258	26.6991	41.1445	35.1272
CACNA1G	1.33558	0.855361	0.704899	0.808651
TNFRSF12A	144.886	145.042	189.135	126.341
DLX6	0.0640005	0.030378	0.0213073	0.149308
MAP3K9	0.622947	0.694202	0.93351	0.797177
RALA	35.1707	33.1651	24.3872	27.1663
BAIAP2L1	11.1883	12.2152	17.7556	14.5291
KDM7A	2.19991	2.18311	3.28094	2.27676
ETV1	9.64244	6.55002	8.52726	10.6686
AGK	13.7932	9.04891	10.7684	12.2879
ALDH3B1	44.1831	41.9073	76.0324	53.5693
TTC22	2.53706	1.93349	3.12427	3.13162
PHTF2	3.71705	2.55953	4.51376	3.59208
CCL26	1.5142	0.294072	0.278696	0.184228
FARP2	18.5895	14.6781	23.5663	20.39
USH1C	0.280977	1.36171	6.27795	1.34211
GGCT	26.2635	20.1029	23.3915	24.5241
DBF4	2.95508	1.68011	3.9401	2.68853
TBXA2R	2.38206	3.0941	3.21565	2.72357
IFRD1	17.1156	16.6527	14.884	18.0638
LGALS14	0	0.0137465	0.012414	0.0506507
COX10	3.7417	3.42947	3.67591	3.795
GTF2IRD1	10.3634	7.99533	24.8906	10.7786
PAF1	99.5172	73.7601	92.0787	91.796
VPS41	22.0216	9.64975	14.6063	13.1125
ARHGAP44	11.3184	11.503	13.6293	12.415
ELAC2	25.8966	20.956	29.3343	23.7174
SCIN	4.21379	3.37593	3.73839	4.87742
ARSD	16.2718	12.2342	15.8342	15.4755
PNPLA4	12.0869	10.3631	14.4109	12.3799
MYH13	0.00397325	0.0013105	0.001516	0.00371867
ADIPOR2	11.512	9.71066	15.2929	11.7035
CDKL3	2.77266	2.07729	3.06671	3.05856
UPP2	0.0323	0.02453	0.027568	0.0563113
PRSS21	1.03304	0.401653	1.41503	0.94304
MARK4	11.9239	12.3334	21.255	11.6782
PROM1	7.28834	3.53597	28.2137	11.8334
CCDC124	59.5204	74.3821	80.3511	60.4951
CEACAM21	1.13609	0.375889	0.860847	1.31209
PAFAH1B1	22.8062	17.9151	27.1963	21.8394
NOS2	2.61414	1.2694	0.933007	0.92031
DNAH9	19.2498	17.3793	30.3718	20.5182
KIAA0100	61.9629	47.4568	51.9536	53.5213
SLC13A2	2.09086	0.974538	0.261991	0.5671
GAS7	10.5973	6.00356	7.4987	7.04753
TRAPPC6A	30.0241	35.4859	58.4153	36.0196
MATK	1.63376	1.56343	1.92782	2.32171
CEACAM7	0.0599288	0.049009	0.182718	0.113096
CD79B	1.64526	1.74808	2.18766	3.49471
SCN4A	0.303174	0.184231	0.349752	0.176958
ST7L	15.5284	12.1038	14.276	16.6691
TKTL1	0.098245	0.037992	0.096755	0.154545
PAX6	0.232791	0.131111	0.143864	0.222537
RPUSD1	11.83	13.262	21.3494	12.7361
RHBDF1	61.7382	36.2738	53.868	44.0891
LUC7L	107.607	80.3089	90.6779	111.398
CACNA2D2	30.8456	26.6346	31.1647	30.0933
BAIAP3	34.3996	26.0259	58.0861	41.0319
TSR3	42.7992	47.975	62.2161	42.5497
PIGQ	51.1308	54.4446	78.7792	59.3867
CRAMP1	11.1946	7.51778	8.72872	7.14028
TEAD3	19.6481	17.3833	27.3919	16.4412
SELE	0.161879	0.496815	0.448856	0.594995
DNAJC11	20.3505	11.9681	18.0614	15.9377
FMO3	5.05138	4.55255	6.32931	10.653
MYLIP	24.9411	18.5587	20.9643	26.4222
NOX1	0.0750123	0.066418	0.199632	0.122489
E2F2	0.490361	0.300006	0.923628	0.640281
PSMB1	89.7048	80.9471	101.156	96.8205
SYN1	0.383048	0.56148	0.57419	0.453742
JARID2	3.82454	2.34701	2.79357	2.81471
CDKL5	1.54668	1.40658	1.34534	1.2925
CAMK1G	2.401	0.735685	0.764748	0.682642
CDK11A	70.1328	52.5172	100.575	67.328
NADK	86.8523	121.85	108.977	102.72
TFAP2B	0.0135327	0.0182195	0.0563093	0.034886
TFAP2D	0	0	0.00144	0.00365733
DLEC1	41.1434	18.0439	25.4715	36.3857
CYTH3	34.5668	16.3349	19.6241	16.6788
ADAM22	0.874747	0.522355	0.546151	0.714583
SYPL1	44.8508	32.3139	38.1865	41.5723
CYB561	56.9416	44.925	52.6865	53.3028
SPAG9	11.8029	10.3997	20.7637	11.9923
CELSR3	0.646171	0.305545	0.810066	0.503542
AASS	3.26022	4.06372	7.26444	5.43559
PLEKHG6	13.6576	12.3928	23.2139	13.5541
SS18L2	13.383	14.9367	14.1816	15.9799
MPND	11.5706	17.8586	16.0442	14.5264
MGST1	382.942	383.765	459.102	583.581
CRY1	10.8905	6.79804	11.844	7.46392
PGLYRP1	0.0504865	0.049844	0.128535	0.099982
NFIX	118.874	86.9674	90.5216	75.6436
ST3GAL1	11.2577	11.2222	14.4974	12.7275
MMP25	2.53258	3.7084	2.09914	2.81718
IL32	191.595	495.233	258.641	294.416
PKD1	119.002	103.733	146.711	131.624
MAPK8IP2	0.751912	1.63097	1.53259	0.960852
MED24	73.6379	84.8506	98.526	96.9393
RHOBTB2	23.0012	39.7284	58.2179	30.4401
HEATR5B	4.60723	2.4639	3.75371	4.70238
SEC62	107.593	174.969	153.8	133.032
RPS20	1390.24	1442.6	1512.99	1414.16
CSDE1	122.738	99.7856	117.261	114.827
UBE3C	13.8074	12.6111	16.1971	12.0261
REV3L	10.6556	9.10544	12.9368	11.3403
TENM1	0.045126	0.0405155	0.06996	0.0936743
PAX7	0.0444702	0.0116515	0.001967	0.083082
MASP2	1.18397	0.776465	1.44	0.963147
IYD	0.46715	0.240428	0.757544	0.212105
FAM76A	5.2615	4.32364	6.22433	5.9443
TRAF3IP3	0.649261	0.387111	1.43367	3.10024
POMT2	12.601	10.7713	13.7417	9.68518
VTA1	15.3409	12.1078	13.8099	15.7391
MLXIPL	4.22173	3.75464	7.15566	4.33967
BAZ1B	11.3535	10.3737	11.3923	12.1449
RANBP9	24.4466	14.8346	26.488	22.8783
ETV7	1.00009	33.987	10.2927	11.7134
SPRTN	3.90285	3.18529	4.60755	3.8204
EEF1AKNMT	15.8645	15.2425	14.8579	16.6417
DYRK4	31.9355	25.236	32.2847	34.2275
ZNF207	65.7667	59.1084	67.6508	62.5905
UQCRC1	133.327	100.122	191.961	126.009
STARD3NL	23.2808	18.1003	20.2726	21.5973
CD9	259.974	156	235.317	205.657
HHATL	2.26392	2.05	2.69941	4.54124
NCAPD2	24.6801	17.6656	26.5638	23.5133
IFFO1	17.4252	9.24469	10.9181	13.4563
GIPR	20.395	17.7398	22.7581	25.4854
PHF7	4.89733	2.19599	7.35676	4.3724
SEMA3G	11.8711	6.5439	12.5163	11.5623
NISCH	72.7977	46.0718	57.5292	54.2046
STAB1	40.6499	35.1604	32.8827	41.1288
FUZ	41.7213	38.1753	54.7702	43.756
SLC6A13	0.738279	0.87231	1.29757	0.849243
IDS	15.5152	10.8238	18.8399	14.2727
PRSS3	0.907464	0.495376	0.467424	0.422716
ZNF200	2.60077	2.64292	2.20931	2.66068
CD4	50.145	29.0374	34.5471	41.368
LRRC23	38.0486	36.5913	69.8177	57.4101
BTK	4.98705	2.29293	4.06585	8.8675
HFE	3.52936	3.59697	3.27876	4.45635
SCMH1	25.9264	20.4224	24.2462	23.155
FYN	93.7293	42.178	49.6286	42.4306
HIVEP2	1.63805	2.5729	2.40414	1.67946
FMO1	8.50714	5.43808	4.1069	6.37187
ELOA	10.8387	10.6925	10.2794	11.4435
LYPLA2	50.1257	46.8228	69.3662	50.3385
CLCN6	6.70309	4.80789	6.61703	5.4988
MRC2	78.8213	60.041	65.7825	57.9003
NME1-NME2	7.99889	9.53307	8.25755	6.80789
SLC6A7	0.059105	0.015625	0.0540293	0.059358
TSPAN9	46.284	25.5091	40.555	31.5928
BTBD7	5.57543	3.80382	5.12169	4.47071
APBA3	15.2621	22.083	25.0394	23.9629
MKS1	19.1134	15.0978	23.1838	19.8347
ABHD5	6.07134	6.00718	5.68258	5.83751
ANOS1	11.4699	6.31043	12.8341	9.2908
AKAP8L	87.2446	72.6893	92.5795	86.8455
MBTD1	4.66644	3.24023	4.27058	4.41472
UTP18	13.8198	12.3215	12.9433	13.4265
RNF216	8.99615	6.91565	9.72624	8.06477
TTC19	17.994	11.6502	14.209	16.2713
PTBP1	362.362	294.397	384.369	269.054
DPF1	1.0537	0.80349	1.45253	1.5719
SYT7	3.24745	1.69962	2.75722	1.97357
LARS2	5.92545	5.50976	5.01579	6.21509
PIK3C2A	4.68166	3.50464	6.81713	5.34691
PLAUR	21.4284	12.4782	12.8961	10.58
ANLN	4.51079	1.74104	4.95961	2.838
WIZ	24.9701	22.8884	24.2275	23.9318
GPR21	14.281	11.641	13.3114	14.2193
RABGAP1	14.281	11.641	13.3114	14.2193
DCN	4002.69	3041.04	3783.97	4320.93
QPCTL	3.95923	5.49872	8.44202	5.78389
PPP5C	56.3637	37.3302	61.699	51.876
CEP68	5.19592	3.0449	4.67688	4.1578
MAP4K3	8.88421	14.4684	21.6933	11.8317
ZBTB32	0.493254	0.197944	1.01656	0.482703
TYROBP	53.1284	48.8427	46.1175	50.8448
TMEM159	24.5185	15.7172	24.2998	22.4826
GABRA3	0.046833	0.0114015	0.0337903	0.0169397
BRCA1	1.66589	1.28464	1.91749	1.6343
ERCC1	66.6357	52.0345	73.4302	58.1756
CD22	2.34752	1.90984	3.79257	4.26208
SEMA3B	48.0556	29.072	48.0525	27.8347
MBTPS2	2.68835	2.23722	2.55986	2.72748
PRICKLE3	6.65763	7.9556	9.60018	7.42899
LTF	45.5278	46.1458	127.407	52.878
EXTL3	12.5181	6.92621	12.173	10.6091
NR1H4	0.554951	0.260916	0.352944	0.562759
ELOVL5	24.6129	18.8867	29.5533	23.381
ALOX5	14.5646	6.79535	20.2991	13.7816
KDM5D	0	0	0.00432833	0
CALCOCO1	97.7139	63.7201	97.8868	80.1026
UBR7	7.99192	5.00856	9.45727	7.50396
MAP4K5	12.8517	10.1542	15.371	11.3987
EHD3	6.04753	2.67014	3.58948	3.32882
PSMC4	42.7851	46.0814	54.6177	47.1653
MAN2B2	14.9572	7.37251	12.5412	11.2745
SLC7A14	0.0118485	0.007838	0.00659267	0.00982367
CLDN11	4.41573	2.81765	3.83684	5.41742
SLC25A39	61.8273	79.3779	92.8689	73.6581
MVP	114.011	185.269	197.888	129.112
NUB1	28.5727	58.2852	33.4382	39.5014
PGM3	21.7661	12.2479	13.3505	15.4251
RWDD2A	1.94124	1.03609	1.45158	1.87477
CLK1	117.306	105.867	99.6139	138.132
POLR3B	2.07323	1.70178	1.71176	2.13497
ANGEL1	8.54163	6.13559	8.28547	7.47328
RNF14	16.0651	12.547	13.9807	14.9113
DNASE1L1	52.8908	35.446	59.8499	46.808
DDX11	18.9352	15.9521	23.0298	22.7332
HEBP1	32.3121	24.9515	24.5122	29.0624
GPRC5A	74.8544	77.7065	94.1923	60.0052
MAMLD1	4.47964	2.12703	1.97876	2.59351
CD6	0.681926	0.72824	1.67066	3.87848
TACC3	14.0516	9.68925	19.9238	15.1258
UFL1	5.93026	4.47539	6.99763	6.11875
POLA2	8.19934	10.6342	10.0169	9.27075
ZC3H3	6.48938	8.85572	10.8638	7.73045
CAPN1	76.7002	71.9763	138.444	86.5886
ACPP	1.40324	1.64262	1.81256	1.57846
MDH1	70.097	43.0869	57.0772	65.4363
SLC30A9	11.0639	7.90374	14.7408	11.7847
MTMR11	14.9633	14.4822	9.83041	13.9247
COX15	10.8354	7.93614	10.1591	10.2766
CCDC88C	21.6001	18.3375	25.2459	23.7954
YAF2	18.4624	26.9193	31.6261	21.7337
ZMYND11	18.7537	13.4726	17.9151	17.7657
WAS	5.27939	1.11856	5.21613	12.6874
DPEP1	24.9197	15.8675	13.6223	9.63477
BID	29.1565	18.5262	30.926	26.4615
MATR3	91.2343	95.0269	91.6616	109.729
NPC1L1	0.063623	0.081543	0.0797373	0.0946487
XYLT2	17.2953	10.8848	17.162	16.0575
RGPD5	49.1643	53.1625	70.7888	64.1022
STMN4	0.0101182	0.003887	0.0260747	0.0135203
NUDCD3	38.0708	31.261	46.7696	35.1804
ISL1	0.020531	0.041663	0.0329677	0.0450033
CHDH	1.39598	0.963905	2.09941	1.42291
IL20RA	3.90979	4.66454	9.60513	6.00347
CLCA1	0.00513	0.004324	0.00324667	0.00457567
CLCA4	0.0445555	0.071423	0.308193	0.128014
GLT8D1	52.2358	21.3277	35.4968	42.6651
ATP2C1	52.8535	34.6838	25.9354	51.1239
IGF1	7.49382	3.52963	2.63414	2.76813
SLC38A5	38.4982	49.9983	35.642	32.3292
RALBP1	18.6831	18.791	20.1233	18.2446
RUFY3	44.9945	38.0468	30.3151	46.9332
CNTN1	2.74828	1.57714	1.63678	2.26286
SLC11A1	12.4152	3.8518	6.02452	3.73095
WWTR1	22.1783	19.7986	22.859	19.0062
AGPS	4.24646	3.047	4.5562	4.34292
CXorf56	11.5214	10.307	13.9053	12.5329
ATP1A2	5.68487	2.88976	5.18027	4.65205
TTC27	5.13278	3.95689	4.06015	5.30903
ZNF582	2.23751	2.26904	2.02704	2.00794
VSIG2	28.4118	29.1982	36.3259	33.6892
PHLDB1	129.384	76.2252	93.7825	64.8148
MARCO	13.2993	9.68248	6.25322	6.04957
CYP24A1	0.172228	0.330083	24.0257	0.983394
PRDM11	4.40112	5.30915	6.5087	4.96861
SYT13	0.280944	0.161077	0.429847	0.194791
SNAI2	32.499	10.6274	8.67646	14.2172
CD74	1008.39	1430.78	1875.47	2856.71
HGF	3.83045	3.12281	3.60694	3.77369
ZRANB1	4.2283	3.99828	4.8562	4.38753
NCDN	12.6756	17.3637	13.4802	14.4825
ADGRA2	47.7073	30.0983	30.0452	34.8851
ZFP64	6.46067	4.2878	4.97581	5.79395
MNAT1	38.6177	25.988	42.7043	34.8144
SAMD4A	3.65498	4.53045	3.55742	2.81255
RUNX3	0.786223	1.91465	1.53655	2.4276
MRE11	4.60998	3.59473	4.07857	4.0465
PLEKHB1	19.3659	16.5385	38.0334	31.8818
SERPINB1	30.5129	44.5343	54.5706	38.0938
CYP3A43	0.00515075	0	0.024886	0.016774
SLC7A9	0.474369	0.409147	0.41359	0.845655
SPAST	2.13542	1.50795	2.34815	2.18174
NRXN3	1.03978	1.42101	1.70251	1.86124
OSBPL5	34.6024	30.0904	46.6415	27.8534
AQR	10.6178	6.85688	8.8873	10.218
CPS1	0.48862	0.264109	0.260469	0.252256
C8B	1.31206	0.916771	0.7074	0.906989
FHL1	175.241	78.5891	138.985	157.142
RTF2	60.1092	48.3749	43.2631	49.4548
GABRA1	0.0488958	0.0313955	0.0170267	0.036877
NLRP2	1.55196	3.33739	5.39216	5.00352
SLC45A4	6.60022	4.75427	8.90253	5.7321
RNF10	291.258	187.7	297.07	282.947
ZNF839	8.04791	5.58955	9.67929	9.0244
ZDHHC6	42.5399	28.7484	32.9188	38.8063
GRAMD1B	0.340077	0.424506	0.417813	0.630717
RNH1	108.733	117.559	151.808	112.954
NDUFS1	12.876	10.282	16.9843	12.789
RB1CC1	16.253	12.4425	17.8983	17.2918
ERP44	8.8692	8.41698	8.13673	9.61862
ALAS1	40.7383	39.9136	48.9085	46.6384
BIRC3	1.56637	12.2045	7.78947	11.3735
AKAP11	3.78896	2.50843	3.30407	3.68073
GLRX2	6.4951	5.72338	6.57558	7.11357
SNAPC1	4.37414	3.38314	5.15599	4.1471
DERA	18.5671	12.1361	18.3799	19.064
STRAP	40.1835	29.4179	35.0321	35.493
ABCC2	0.16925	0.124237	0.223653	0.216442
DEF6	4.38232	3.61225	7.65119	10.9754
PLEKHO1	36.9668	26.6422	19.957	27.064
GCLM	6.59119	5.94156	10.0064	6.69665
UBR2	3.51678	3.56288	4.46682	4.28191
EHD2	129.773	100.569	88.9708	84.1273
DEPDC1	0.658298	0.32973	1.1891	0.589776
CCDC28A	13.3441	9.70487	13.496	14.993
RRAGD	2.16615	0.920649	4.13709	2.28717
HSF2	6.76191	4.02414	5.86831	6.26564
PHF20	7.79095	6.42342	9.62384	7.81895
HSD17B6	174.519	119.129	42.9361	118.574
NR1H3	34.0036	32.3738	30.6741	41.9042
TYMP	42.9242	299.662	235.779	226.845
NCAPH2	31.2432	37.0518	51.1834	36.6714
TOMM34	10.809	9.38645	14.2329	13.3079
SEC63	46.4878	27.4801	54.927	45.1337
KPNA6	8.20169	6.46707	7.94402	7.22084
VIM	1240.66	489.869	446.155	645.169
RTEL1-TNFRSF6B	8.76594	6.76242	16.3772	11.5461
FAS	7.15709	10.7543	10.925	11.5601
RNASET2	29.4872	22.2794	25.6017	32.7622
CD44	121.192	60.2999	81.2448	94.5528
KCNG1	0.760989	0.295716	0.458073	0.420713
AGPAT4	4.55879	2.96861	3.24957	3.25301
SLAMF7	0.247057	1.04214	0.781379	3.5052
BTN3A1	12.3994	20.9517	19.5739	29.2719
MIPEP	12.2826	12.7481	16.7195	13.4759
PRKCH	19.2953	14.1041	20.3326	17.341
INSRR	0.071242	0.027794	0.0363707	0.0474787
IFNGR1	40.0484	32.7944	54.7571	41.3133
B4GALT7	20.4414	19.7093	25.2867	17.9949
SH2D2A	0.249001	0.165514	0.588538	2.17517
VRK2	4.90001	5.10367	6.10346	5.91706
TNFRSF1B	10.1079	9.45008	13.4369	12.9829
VEZT	20.7386	14.7127	20.8984	25.0805
POU2F2	1.98163	1.61712	1.15731	3.86051
BRD9	23.0072	19.6434	22.9502	16.5031
SNX1	157.458	131.028	135.865	115.215
TBPL1	34.1085	15.6468	14.9493	27.9559
ARNTL2	0.786416	1.02077	2.22941	1.51921
BCLAF1	15.8396	18.3539	19.1716	18.8151
SLC39A9	9.7872	8.50809	11.4667	11.0955
ANK1	0.148465	0.348812	0.218007	0.24227
IBSP	3.49363	1.48231	3.07939	2.82571
TFB1M	9.35224	7.46883	7.12293	10.7162
RABEP1	6.60371	6.44153	9.34344	8.00585
HMGB3	33.8679	24.9881	87.7129	37.137
NUP160	8.48135	9.69871	9.20909	8.8219
BAK1	8.67419	10.7864	13.1745	10.7524
MUSK	0.0963935	0.149434	0.530609	0.340312
IKZF2	0.661453	0.822918	1.13094	0.899987
GRN	293.81	237.467	333.799	270.748
FAM13B	6.13139	5.46688	5.7269	6.87944
ARHGAP31	9.51105	6.58359	6.99327	6.61949
CENPQ	2.72413	1.75825	2.66458	2.4385
SARS1	73.9953	56.8052	65.4438	63.1765
RANBP3	109.752	72.6809	108.561	90.1343
ARID4A	8.71114	10.5974	11.7771	11.4699
EIPR1	11.4923	9.51241	16.9779	10.642
PNPLA6	59.3842	51.4138	73.7021	58.5746
IFT88	12.3044	8.96039	15.3713	12.9185
ALG1	12.1701	12.2625	19.1648	14.7608
ZCCHC8	14.3416	12.9322	12.5262	16.0147
ABCF2	20.2786	20.9168	21.3967	16.917
CHPF2	19.4349	17.6453	26.9676	18.0983
LRRC7	0.451747	0.232917	0.38175	0.37826
FUT8	9.11595	6.21993	7.68567	12.1207
UBA6	3.83666	3.03787	4.39446	3.17062
GAB2	9.89003	8.18109	8.84076	6.04887
ATP6V0A1	32.3454	25.6845	28.2565	26.9366
PIAS1	9.11705	9.47466	10.0371	11.9465
SLC4A7	2.02476	3.17222	3.09919	1.7306
APBA2	3.42284	2.44317	3.17992	2.73369
MAP2K3	27.7439	30.1829	50.4812	28.1205
EFCAB1	29.397	21.1962	38.339	29.3895
TMSB10	2038.46	2555.41	2131.84	1805.28
ASTE1	9.04065	6.01523	3.63423	8.72355
RNF19A	46.0026	48.1423	55.2007	53.1413
PEX3	14.0498	7.19989	11.7295	13.1803
GABARAPL2	76.601	55.9015	65.6987	70.283
MYOC	0.845974	0.732701	1.22325	1.46383
SH3YL1	35.5598	24.268	25.889	35.9033
FAM136A	16.1765	12.8777	15.9619	16.113
VCL	31.6508	16.7719	17.0198	17.0378
DEPDC1B	0.622101	0.387898	1.28188	0.652415
DAPK2	23.368	11.3761	28.6748	16.942
NSMAF	19.0742	12.6707	16.0541	17.6011
ADSS2	15.8752	12.129	16.455	15.2971
STAP1	0.36073	0.90212	0.457434	0.911747
TIMP2	152.978	79.4534	98.0708	102.134
RFC1	20.3735	6.91376	12.8135	11.3904
TBC1D23	9.57969	7.42335	10.8656	10.8281
CUL3	34.6473	30.9796	39.225	39.5611
MYOM2	7.55151	5.11804	12.0645	18.4517
OTC	0.137622	0.115617	0.140171	0.176529
CYP46A1	2.61798	1.31738	1.79783	1.95434
ZZZ3	6.86891	7.27955	7.53868	7.04475
SLC18A1	0.089175	0.0161945	0.052497	0.0344057
USP2	4.78826	4.2331	8.73356	5.98789
CASR	0.024803	0.0214885	0.046665	0.095683
TUBG2	18.5842	13.217	18.949	17.1543
RPL26L1	48.6263	45.3252	42.2782	45.0846
FLT4	38.1584	24.0362	31.5783	24.96
NSUN2	25.6545	24.2063	22.3861	29.376
FBXO42	9.08099	6.45434	7.53105	9.01559
MFAP3	2.74717	2.66523	6.72138	3.68733
MRI1	76.3265	34.3066	43.8292	44.5368
METTL1	16.2795	20.6864	16.0023	16.3236
HOXC8	0.289795	0.175439	0.0334233	0.0364587
AGA	14.7909	7.84326	11.3465	12.1652
PI4K2B	5.29896	9.08205	6.80797	7.57897
BOD1L1	15.4996	9.87562	13.4012	13.2835
MAT2B	34.213	29.7802	30.1401	36.9143
TLL1	1.08802	0.831349	1.17308	1.27073
EDC4	58.2651	31.98	61.7003	48.4523
TRIO	30.8009	24.7602	33.5821	21.9596
VCAN	41.3057	30.0581	22.7287	25.1977
CLEC16A	7.92188	7.90129	9.17499	9.38775
MSR1	5.09575	3.65497	3.44003	3.91118
CDH1	53.3222	41.543	62.3921	31.04
MTREX	21.0619	15.8873	14.7255	21.5059
DNAH5	1.85951	1.51462	3.02585	2.38253
ZFYVE16	17.9783	13.722	10.8113	16.3102
RIPOR1	80.3268	79.5659	95.1125	72.9304
C6	5.96539	5.65322	14.2985	9.29995
RAI14	23.0882	69.6678	65.3743	43.4995
SOX30	0.147151	0.0939015	0.210576	0.386852
PNKP	63.6326	66.4073	89.2306	72.7545
BEST2	0.0362372	0.10952	0.0529947	0.0432707
PHLPP2	0.841015	0.70204	0.843473	0.84548
SPDL1	5.01256	2.75772	5.33182	4.86391
STAU2	22.1605	19.5169	21.4912	21.8212
SLC66A1	8.03123	7.3365	10.1297	7.99833
CTNS	9.04731	6.49894	11.7243	8.05074
RTN4R	3.49882	3.02016	3.86024	2.87368
PHF23	29.9827	22.313	29.2668	25.0749
CDH10	0.479775	0.413363	0.24225	0.551158
INPP4A	4.75646	3.72334	5.07676	5.19184
RAB27B	1.0862	1.94815	2.24395	2.62326
PSMA4	106.507	157.925	114.248	126.642
MYO16	0.224101	0.148201	0.218458	0.269652
LSG1	14.4663	13.1272	13.3653	14.3723
PARP3	24.9445	31.6784	32.8184	36.1478
TNC	151.006	55.1499	73.4448	83.1968
THAP3	19.8683	20.1985	22.1016	19.5552
RIPOR3	2.18736	5.34057	4.24712	6.48072
TDP1	4.04817	1.91409	4.39719	3.59707
AIFM2	4.64564	7.09366	8.27463	6.77299
C2orf83	0.0007055	0	0.0107263	0.00428933
SPATA7	5.03197	3.43816	5.14008	5.30355
MED17	17.4756	14.0345	9.78977	13.0199
RETSAT	19.3485	10.4721	13.4867	14.5653
CAPG	66.8917	110.172	135.023	130.846
AP2S1	153.642	151.77	189.977	148.189
USH2A	0.0116537	0.008633	0.0197723	0.011163
ZPBP	0.0694552	0.0214025	0.17645	0.145795
TG	0.394761	0.569498	0.517682	0.597677
ADAM28	1.35582	3.16127	10.7477	4.71739
BARX2	0.531188	0.649188	1.61846	0.962763
DCUN1D1	4.89315	5.68994	6.69152	5.46636
JADE2	8.08651	14.6128	15.4241	11.4945
ZIC2	0.0501325	0.0488735	0.230609	0.0232813
LCP2	10.6642	7.77272	7.98434	12.0347
TRIT1	11.4552	7.93251	9.74207	10.9261
ADRB1	2.68139	2.13496	4.4647	2.15711
GUCA2B	0.0501922	0.0084325	0.00472933	0.0105247
CUL7	17.9061	13.1191	16.2597	12.474
CTNNA1	370.035	289.887	305.023	302.604
PHKA2	20.9491	13.9256	18.2252	17.4397
CNTLN	1.7311	1.50431	1.59543	1.80032
EPHA3	3.24122	1.92951	1.99358	2.33691
HSPA5	98.6308	97.8633	67.2659	115.329
DSG2	3.6553	2.50479	4.42408	3.09799
GEMIN8	16.1761	11.9707	13.6854	14.8875
OFD1	21.2769	20.6005	19.2504	26.0919
GPM6B	7.54248	5.18504	7.22356	7.25698
MAGEC2	0	0	0	0
PREX2	3.01205	2.02308	2.24959	2.50239
WDR37	5.1485	3.32323	4.58623	4.67374
YTHDC2	3.38197	2.89111	4.51979	3.80928
CTPS2	8.77889	5.3255	7.8551	8.82707
ATP6V1H	67.4863	63.5525	73.9438	80.4438
POLR2B	52.5273	31.4502	40.1318	41.5927
FAM214A	21.4668	12.3068	22.2986	19.4642
ARAP2	1.51698	2.7822	3.79773	3.38624
TPR	48.0036	30.417	39.6835	44.1999
CP	44.1508	20.1409	62.3283	35.8637
KIAA0556	19.4652	14.0836	22.9198	18.056
DTNBP1	18.0179	9.65314	13.4033	10.916
XK	0.345795	0.340889	0.493026	0.500826
ANO2	3.41595	2.7082	2.2543	2.60569
C12orf4	3.91379	3.42281	4.02047	4.59068
SCML1	4.84186	4.40584	5.33853	5.11494
WWC3	13.2043	13.11	20.317	13.0156
ARHGAP6	5.39134	3.10658	4.47056	4.10745
FAM184B	0.0952352	0.0548115	0.070887	0.0441533
MAP4	143.664	118.074	97.9416	102.668
GOPC	8.68817	6.87372	7.14424	9.10325
ROS1	9.00003	10.9764	7.71794	17.2958
USP28	6.60187	8.28459	7.7819	9.03413
HDAC9	2.32378	2.64668	3.48244	3.92501
TSPAN17	18.9322	20.6363	28.3118	21.1145
NOP16	13.291	14.1699	13.4951	16.314
CC2D2A	28.3306	20.1327	29.6244	28.8846
RRM2B	4.25155	14.8139	26.0994	5.80155
ZNF800	4.15656	3.91915	5.03861	4.39349
TNFRSF17	0.138894	0.105551	0.07703	0.827862
SNX29	2.60429	1.80611	3.2211	2.48678
LMO3	16.0441	17.9413	25.6647	23.6787
MRPS10	10.6577	7.42491	8.46759	9.33363
GUCA1A	0.182412	0.044184	0.0462353	0.110509
RSF1	14.3527	23.6778	20.1202	18.8377
VPS13D	12.3385	9.0315	15.4185	12.6704
CELF2	6.33528	5.83025	7.13557	7.0078
FAM120A	22.1686	21.4054	24.4424	23.9772
R3HDM1	5.62408	3.3442	6.88346	5.04671
COL9A2	11.0148	8.66652	14.6693	19.8866
KITLG	14.8814	14.9303	15.7545	21.4745
ERCC8	3.3006	2.02828	2.54255	2.80531
ADAMTS6	0.723442	0.501673	0.621323	0.626563
H6PD	13.7022	12.1265	16.342	11.0206
VAMP3	142.523	86.8146	114.183	106.071
PER3	5.24635	4.51063	5.58334	7.19518
UTS2	2.38478	1.02717	1.02644	3.36488
TNFRSF9	0.055371	0.400778	0.0876237	0.50338
EPN3	2.7672	2.99993	10.4447	5.01103
LTBP1	25.689	14.3433	20.6415	22.9328
RCN1	78.2688	66.4629	58.6361	66.336
ELN	631.634	427.122	369.055	341.247
RFC2	27.4845	20.4017	27.2462	20.3292
ARID1B	8.33773	6.84629	8.36691	7.77161
CLPTM1L	91.8281	79.2133	112.815	89.4876
NEDD4L	42.0637	45.2126	90.7417	41.1651
FOXP3	0.186722	0.1252	0.263742	0.374195
PPP1R3F	4.39179	5.39081	5.82879	4.03108
HEXB	70.2868	48.4387	61.0454	67.8841
PTCD2	2.12983	1.29813	1.67947	2.63113
NEXMIF	0.0521445	0.0449015	0.103564	0.0798463
JKAMP	26.4152	14.3034	22.2454	22.2711
DKK3	119.962	48.4134	78.0686	84.0272
ARHGEF5	6.03015	7.22332	9.3725	7.29921
NFE2L3	7.73731	13.1286	12.1315	17.5872
MCUR1	11.7855	9.47922	10.7981	10.4758
LIMA1	26.5377	25.518	24.1924	29.397
LETMD1	46.054	28.9906	41.5856	38.1863
SLC4A8	4.19051	2.92606	6.7381	3.33719
LAMC3	31.785	27.4181	35.4575	30.4192
PTGER3	0.478997	0.188447	0.281721	0.261721
TNIP3	0.302028	1.58346	0.870596	1.19496
MAPK9	9.86774	6.8304	10.7723	8.76745
COL23A1	1.79462	1.27534	1.8569	1.49587
BCAR1	70.4134	54.814	63.2782	53.4759
FAM160A2	21.4844	16.8048	18.3437	20.0864
HERPUD1	111.312	62.413	96.0663	106.478
HOMER3	99.8029	58.1404	67.9547	55.9606
RAD51	3.67082	1.34419	2.62853	2.09846
POLQ	0.393103	0.286988	0.611715	0.483538
PIK3CB	3.46209	2.58134	4.56433	4.52345
CYBA	593.597	818.566	1396.11	833.891
THOC3	21.8003	14.3757	20.6404	17.4243
HEBP2	20.1213	16.2981	24.5769	19.0051
MPHOSPH9	5.31197	3.24865	4.51758	5.73711
PLEKHA5	10.8879	5.9772	11.6711	11.103
PRSS8	56.4876	44.5338	55.6216	46.9172
SIKE1	7.50087	6.7995	9.10899	8.19929
RRP12	9.61319	13.5844	14.2485	11.1905
FNIP2	5.12545	6.69905	6.06268	7.03052
MSMO1	20.3386	20.3628	13.1827	21.37
TTC17	35.1921	23.189	30.015	34.2414
ALX4	0.271711	0.21775	0.232989	0.248067
FSTL4	0.748848	0.299119	0.777979	0.900937
FOXN3	6.84271	5.81526	12.2418	7.62386
METTL24	0.567575	0.467518	0.341847	0.676486
AKR7A2	58.7571	53.6784	65.3689	52.604
MRTO4	16.4252	16.4928	16.1623	14.5185
NNAT	9.51994	11.1477	10.0793	7.14622
USE1	29.5047	32.0014	29.5436	24.5942
MCF2L2	0.457765	0.343751	0.492207	0.213186
NRIP2	4.47124	2.352	2.06373	3.10712
LAMA3	34.6961	23.395	33.0812	22.4355
AP5M1	9.76869	7.5737	9.90795	13.0385
ANAPC4	12.7638	9.79985	14.8814	15.3736
KCNQ1	14.4312	14.942	27.1516	16.3438
TRAPPC3	133.978	117.781	159.164	139.572
THRAP3	32.5863	29.6414	29.7753	29.5548
PHPT1	88.549	101.803	124.186	104.299
ENTPD2	1.52901	1.99541	3.25371	2.8879
LY75	1.30213	1.12532	2.14992	2.23805
ARID4B	9.15644	12.1392	12.3965	11.3923
OPN3	6.95137	2.86192	3.25863	4.5506
SDCCAG8	32.9781	25.6907	31.1414	32.416
PTPRN	2.68324	0.426311	0.347601	0.302978
HHAT	2.22429	1.60849	2.27024	2.55282
KIF1B	4.29892	3.33716	4.1974	4.27544
FOXC1	1.06262	0.979435	2.87044	1.69513
TBC1D22A	13.1497	11.7041	15.4538	12.1625
SYNE2	54.5847	35.1782	59.3769	46.7589
PLEKHH1	4.74098	4.93313	6.47275	6.44114
ATP9A	8.56275	5.74286	8.21426	8.04495
SPO11	0	0	0.001328	0
CBLN4	0.88288	0.710303	0.422489	0.560559
CHRDL2	1.57039	6.01467	9.00449	6.2627
FAM168A	7.46426	4.75605	5.2431	5.7142
RELT	2.72245	1.53266	2.06249	1.99866
GALC	8.6014	6.38752	12.2765	9.0393
NOP58	25.7395	26.9736	28.9919	26.3442
SZRD1	55.0908	60.48	67.0552	52.6595
KCNH2	2.0713	1.10986	2.75438	2.09053
CUL1	17.6875	13.4622	17.2464	16.2251
FAM114A2	8.91631	7.08609	7.8078	10.0397
CYFIP2	8.54687	8.06493	9.95865	9.59092
TAB2	11.5462	10.1725	12.5337	11.0752
GINM1	26.7052	14.4906	24.0993	20.6638
EIF2AK2	4.42131	21.7794	10.754	12.1108
USP36	17.8367	15.0981	24.1661	15.7596
KMT2C	5.6853	5.45609	6.11114	6.28496
MCOLN3	1.06699	1.04793	2.01839	1.11492
CCDC85A	1.36062	0.912459	1.47938	0.946728
PUM2	14.7996	11.4189	13.3498	15.5754
MRPL43	58.2858	49.7261	59.34	55.923
ITIH4	17.7833	20.6058	19.9887	16.6676
ITIH1	0.0805188	0.128252	0.151789	0.0583257
HPF1	17.0092	13.9925	11.8526	16.1111
ZFR	17.5762	12.5439	15.1631	15.7536
ZNF280C	0.774939	0.674356	0.625138	0.784922
NPFFR2	0.0708905	0.460981	0.092378	0.12948
PHF21B	0.14355	0.241309	0.222859	0.169199
TRAF1	3.57871	3.30096	2.28581	4.20665
RC3H2	4.3422	3.76178	4.79992	4.63887
IL17RB	2.61661	1.38558	2.04352	2.19197
TRAF3IP2	22.095	21.4084	23.8694	20.6364
GYG2	2.73686	1.47617	2.88979	2.60491
DCBLD2	7.74301	5.61612	6.098	7.51531
SERPINB3	1.12068	5.01386	44.4198	13.9188
SOAT1	4.1816	5.44096	5.52779	5.94363
PKP2	0.292445	0.427124	2.5387	0.814789
MSH4	0.0398172	0.0460695	0.0237023	0.024997
F7	0.405226	0.26467	0.69508	0.409619
GDI2	74.3614	56.9414	48.9829	62.2755
PRDM1	3.06206	2.19571	3.5606	2.09364
ATG5	8.71702	5.52247	8.61968	8.58121
TMCC3	1.8687	1.08912	2.62225	1.71428
PITHD1	25.6984	19.7724	23.2668	23.4823
MTA3	17.2513	12.6861	13.9861	16.5223
USP13	1.61472	1.27225	1.99159	1.48075
ATP11B	4.97526	4.14653	5.50112	5.15274
LAMC2	26.4406	16.7981	22.5016	18.0725
CDK14	4.75159	2.81198	4.08107	4.10731
SEC61A1	68.7004	71.5289	81.7413	69.1644
PPP1R12A	17.6598	38.3032	25.4141	21.6462
RASGRF1	19.0161	36.9791	25.8591	34.3983
CAMK2B	0.390519	0.380798	0.510165	0.389877
CROCC	49.4638	49.0434	65.3406	63.5975
POLR3E	25.0188	20.7346	21.8202	22.4809
ATP2B4	25.4802	12.0721	17.3561	13.7729
ZC3H11A	27.1991	20.7673	27.5996	28.6191
RIOK2	17.3877	11.4896	13.8739	16.7027
YIPF1	14.6734	11.7077	13.5218	14.1312
NDC1	2.29408	1.76147	2.63002	2.41817
DGKG	1.14781	1.80574	3.941	0.566872
FLYWCH1	44.0535	31.8056	65.3745	42.1301
UNKL	53.7623	53.5186	80.8778	56.8424
TBXAS1	3.09764	2.19987	2.51943	2.85809
PARP12	15.9797	105.511	51.0119	50.1249
ALDH18A1	20.5054	15.5517	16.2549	18.8606
TARBP1	24.2849	15.9805	21.0524	28.2447
GATB	5.48556	6.41962	6.66369	6.39635
MXD1	2.00343	2.07865	3.02029	2.69315
CDK17	8.7167	10.8408	9.89653	7.9604
DNAJC25	3.57741	3.01775	3.40497	3.60394
SLC2A3	30.0407	6.99802	16.2663	7.75576
PSD	9.08933	7.8315	10.2261	8.28408
CTDP1	9.08795	10.0731	15.5149	9.4988
YBX3	145.648	191.035	286.614	142.466
STYK1	1.51038	0.879085	5.54531	4.08265
WNK1	34.7961	20.0285	28.8375	30.8913
CCAR1	46.1833	50.1462	62.391	56.0085
OGFR	25.6687	89.8616	64.5127	47.6815
GNA15	3.48274	6.91259	14.944	6.93632
CREB3L3	0.0115577	0.0015205	0.00751367	0.019116
PIGV	8.14444	5.70531	7.61383	8.41327
PTPRU	23.3684	24.7032	50.9836	26.4441
SNRNP40	24.1155	22.3414	27.1278	27.1049
RIMBP2	0.179617	0.407579	0.287339	0.228634
COL11A1	2.4138	0.365885	1.09583	2.07374
QSER1	2.42753	1.6961	2.50233	2.51757
MPC1	31.5987	18.9125	27.9917	26.5243
ACAA1	41.7119	53.1587	52.6393	55.9024
BCAT1	2.05046	1.91944	1.59552	2.02112
HDAC7	102.665	74.1437	104.257	89.2018
LZTS1	13.5607	5.00314	4.00132	6.64487
PRDM6	19.1501	13.8108	15.2971	19.5
WNT8A	0.00486	0.007693	0.006282	0.00436767
SPAG4	6.96517	1.59242	4.51823	2.54026
NCKAP1	58.5887	37.9199	40.7611	43.6836
MRPS35	17.282	11.6057	14.0873	15.0461
GUCY1B1	15.3766	10.0445	7.76087	12.434
SFSWAP	25.5403	18.4638	22.3448	21.0237
TNK2	73.8856	45.2226	66.6007	74.1752
MON2	16.4785	10.6767	10.9897	16.3641
CDH3	10.6307	11.215	29.1415	19.4676
ARSF	0.023779	0.027267	0.032267	0.0434063
GPBP1	28.3852	39.755	25.5374	35.7008
DGAT2	1.7404	1.9001	2.94015	2.68199
ZNF112	1.66856	1.19262	1.17228	1.56203
CS	55.5174	37.6244	51.2588	41.5057
LTK	3.25888	2.2416	5.89507	3.22982
MRPS24	66.6932	81.4887	101.767	69.7528
ELMO2	16.7921	24.8673	14.0132	16.173
WAPL	12.0405	10.6597	12.6264	14.918
VMP1	80.0605	56.4149	90.3349	68.5196
APPBP2	5.51433	5.75998	6.26376	5.70975
POLD1	27.1652	28.9258	46.9327	35.7035
SEZ6	0.110117	0.082502	0.216733	0.060147
EIF4B	141.226	108.139	125.305	118.105
SLC6A16	3.07591	3.35356	3.81347	3.61071
BICRA	5.89477	6.1008	7.64297	6.63349
SPHK2	10.6885	10.3907	14.9654	12.7523
RPL18	1271.37	1426.03	1665.33	1162.86
CA11	12.3354	13.0573	13.1157	15.3964
ISOC2	31.2389	42.9478	51.2198	38.2616
U2AF2	141.083	143.121	168.945	149.995
EPN1	67.0849	93.2575	134.528	90.4614
MED29	21.1406	12.0902	22.3895	15.3001
GSC2	0.00117425	0	0	0.002315
ZNF275	2.68973	1.72777	2.85842	2.36788
LOC105373378	2.68973	1.72777	2.85842	2.36788
MTMR1	5.30975	4.70896	6.96874	5.75539
GPC1	29.0562	25.2094	47.4319	27.1042
ADCK1	3.70151	3.5261	3.68447	4.62362
HAGH	37.0513	31.5366	54.4217	42.5077
RNF4	31.1308	21.2167	29.9027	26.8367
CASP8	43.6219	36.7066	41.4011	42.9136
LIMCH1	25.2221	19.5234	29.4634	25.2564
INTS13	10.3552	9.13193	8.45311	9.57816
TM7SF3	97.4585	79.6748	102.755	140.184
DLX3	2.00139	0.941125	1.13986	1.38877
SPA17	16.4473	15.8141	35.9956	21.7036
TSPAN32	1.50215	0.517226	1.37515	1.43598
CCN5	3.64481	2.51123	4.77134	1.65276
DMRT3	0.13762	0.0815235	0.186754	0.179219
ST3GAL6	10.3465	6.52603	8.39866	8.3325
ATP2C2	46.9103	39.0261	56.7922	50.9169
NGFR	5.15098	9.24705	6.09329	6.00336
CDON	1.4723	1.00385	1.38537	1.71125
TAF2	7.9114	5.60956	7.72852	7.21255
HIPK2	3.17695	3.40081	4.26273	3.15875
TNPO3	8.43005	6.57492	6.88688	8.53388
RFXANK	88.7023	102.297	122.749	95.2557
TMEM161A	23.7953	15.8875	27.1836	22.7021
LPAR2	7.89192	6.89556	10.8457	8.36354
CTSA	100.523	63.1083	84.6542	77.4721
SUGP2	31.4607	24.4834	38.1265	33.2274
SLC12A2	5.4844	4.56591	4.5599	5.19364
SNX24	8.60045	5.5971	8.62918	7.82629
EYA2	1.46497	1.67474	7.64158	3.44572
CNN2	121.606	94.2354	166.398	113.162
ABCA7	13.2671	15.964	40.9638	26.5131
SNCAIP	5.83716	5.11203	7.53955	6.11645
DDX20	5.4966	3.82959	5.39628	5.62912
BTBD1	15.5916	12.7355	17.6617	16.3518
FAR2	5.11077	3.77104	3.77437	6.11885
BCAS1	1.82049	1.29651	4.06837	2.52273
POU1F1	0.0199112	0.013425	0.0154507	0.016205
CHI3L2	20.7009	31.2879	40.0373	29.9254
SBNO2	27.1027	65.9494	109.291	49.4645
PMS1	9.65425	3.80225	6.4212	7.7663
HMG20B	99.2262	85.8786	159.932	96.4282
CALCRL	11.7878	8.97429	11.8884	14.2101
TAF11	19.1605	11.8849	16.9038	15.5219
ANKS1A	14.2845	9.21924	14.3643	11.2137
AP3D1	41.5529	38.7606	51.4433	43.4012
ZNF76	28.5755	21.9532	26.8042	26.4032
SLC9A3R2	189.305	273.747	235.294	193.37
NTHL1	35.7787	40.5574	45.8826	38.5684
UHRF1BP1	1.16233	2.22204	1.74212	1.53293
GNAI3	2.27191	1.61274	1.64618	1.87322
IPO5	23.6459	13.9836	23.5416	19.1603
OAT	35.2995	19.6607	27.1809	29.2647
WDR3	2.37646	2.82245	2.6704	2.53465
PKN2	10.4411	11.3263	13.6109	11.8949
WDR18	32.5818	37.1209	68.3546	40.5599
TRAM2	9.81474	4.98684	5.75429	6.78541
NTN1	7.00323	6.9733	14.4693	11.1541
GLP2R	0.18295	0.10278	0.152132	0.13702
MCM10	0.446378	0.220138	0.580392	0.468008
DGKA	79.7313	59.5014	111.575	93.4689
ERBB3	74.9339	49.3644	84.2162	69.9631
ROPN1	0.009663	0.015944	0.0219633	0.0482997
ANKRD44	6.13527	6.01747	8.44484	8.21062
KARS1	38.6607	44.5313	33.8645	40.8469
ADAT1	14.6559	11.4498	17.3279	13.1186
PDIA5	34.9622	24.9047	31.9431	37.0303
TBC1D22B	5.15582	4.58885	6.11708	5.24652
NDUFB4	308.602	215.968	280.402	322.759
SPEN	19.735	15.2248	19.9726	18.9565
MYLK	97.8139	87.639	88.7395	89.3657
ZC3H15	23.8956	21.8298	22.1617	20.0484
MAP2K4	6.20905	4.82237	7.21495	6.25558
PACC1	3.13876	2.03123	1.9696	2.26876
SNAP91	0.0940065	0.045365	0.069808	0.119799
SLK	7.25583	6.97501	9.66518	7.43385
CYB5R4	5.02705	4.51438	4.7636	5.41686
COL17A1	0.539166	2.20197	4.44819	3.62476
GSTO2	5.35774	5.61111	9.9303	6.89658
SEC61A2	3.99923	2.39159	3.6598	4.26772
PRKCQ	1.11002	1.83228	1.13052	1.97793
TLE2	116.856	102.148	104.12	81.808
ASB1	8.18298	4.30695	12.324	6.41698
FAM107B	14.4172	11.2284	29.1803	16.4926
ME1	3.28803	2.84631	3.36952	4.14427
TBC1D1	46.7842	37.9745	27.4494	32.8641
CDK13	12.2565	8.42448	10.9581	13.1839
MTHFD2	8.65993	13.2405	13.9697	7.92735
SLC9A7	0.730583	0.627432	0.415784	0.556506
FOXJ2	7.44954	4.76134	6.39622	5.73358
YBX1	264.664	185.436	194.224	197.905
PDE4A	8.24839	8.3982	11.106	9.11649
PPP2R5A	26.4828	16.8909	17.9272	22.4193
CTNNA2	0.0533242	0.062714	0.05072	0.028756
ELAVL1	26.0643	22.6071	24.9681	24.4858
TIE1	152.497	89.2624	121.357	103.883
DIP2B	2.62857	3.24151	2.64234	2.9419
SMARCD1	67.0174	43.6155	57.9865	53.3467
KDM4A	13.1882	10.7357	12.1793	13.5942
NFYC	51.5465	36.1775	33.1022	40.9891
ZMYND12	5.76632	3.58063	6.73405	7.70886
SLC9A3	0.730857	0.423204	1.59518	0.69842
NGEF	2.22538	1.8677	4.7472	2.66185
ASPM	1.15378	0.481406	1.53985	0.997119
CD84	0.405809	0.271197	0.366153	0.999471
ELOVL1	74.7167	68.3197	75.1525	70.1451
SPI1	8.17932	7.88882	9.52317	12.3259
ZNRD1	16.0467	15.0645	20.0892	15.2772
MPPED2	0.95311	0.389764	0.695514	0.825566
CLDN18	61.6942	56.038	51.2607	45.6431
ZBTB11	3.05463	2.64459	2.94332	3.33379
ATXN3	11.1039	9.58803	11.7696	13.0611
GOLGA5	16.1852	11.4887	14.8649	15.5721
FGFR2	38.3346	19.5771	26.4128	37.0089
LRRC40	5.01109	3.32068	3.99742	4.40047
ISOC1	16.1498	11.3798	11.1091	13.5154
EML1	14.2661	9.08694	14.177	9.69472
TRMT11	20.018	13.1692	18.4761	18.3046
THUMPD1	8.78342	7.70823	9.47949	9.7364
MSANTD3	15.2233	6.47603	10.3969	9.02097
KIF26A	9.46729	5.93049	8.70323	7.13187
ATG2B	2.93037	2.58289	2.89694	3.01921
ARFGEF1	17.7076	10.1211	15.6779	18.5464
ACSM2B	0.118742	0.035837	0.0533327	0.403084
ZFAT	3.05185	2.76456	2.40858	3.09212
MTFR1	11.556	8.25097	9.9291	10.6661
STAG3	3.87651	4.91046	6.23888	5.4333
FECH	8.2716	5.24054	8.15623	7.35982
MYO9A	4.67994	4.97172	5.20062	5.62245
DDX3Y	0.00418675	0.0008585	0.000651	0
PFKP	27.4817	28.6355	31.1398	18.7253
IDI1	21.3329	19.3043	21.0428	23.4099
SP100	48.0738	151.297	89.4277	86.0574
KLF6	29.6134	53.35	40.9344	24.8407
PLPP1	40.4513	34.0198	39.312	46.1858
NEO1	22.0307	12.7356	13.8286	16.735
TRAM1	73.4768	62.685	65.0988	67.0356
PHKA1	0.870616	0.630022	1.21543	1.09682
TNFRSF1A	118.212	130.857	168.833	98.8561
CACNB1	15.4014	16.2549	20.2364	19.3098
EVI5	3.39085	2.31096	3.00299	3.11145
STOML1	11.1899	22.2906	19.86	12.4642
PKM	301.785	241.178	291.843	237.573
DHX29	4.95348	4.05156	5.48117	5.41772
DNTTIP2	17.7423	18.6962	26.4321	22.0545
METTL22	49.8726	45.0773	62.2187	47.4331
TP53BP1	23.5121	18.8483	18.386	25.298
TRO	24.1386	11.7339	12.4973	14.9751
RRP15	6.52632	6.68813	6.36529	5.96086
RHOA	345.288	230.258	266.566	250.991
DHX8	24.8492	24.3187	37.1296	23.1487
PMS2P4	7.61073	4.636	5.93023	6.45644
PRKCZ	32.7061	32.3344	58.3943	35.3134
ZFY	0	0	0	0
IARS2	26.2159	12.3786	21.127	21.6144
SYT1	0.96955	0.544504	0.687305	0.705736
NAV3	1.30402	1.46195	1.35502	1.31804
IDH3G	54.3394	49.3285	68.4991	50.2671
ROGDI	28.083	26.3565	36.5804	37.6368
PDZD4	5.92244	5.20462	7.42145	6.2438
ATP2B3	0.0884095	0.06923	0.144531	0.0587817
ROCK1	10.2734	10.341	11.3379	10.6803
CBFB	17.1711	12.9226	21.1301	16.7608
PDK3	1.91064	1.43703	1.86305	1.86662
HYAL2	106.363	75.8939	162.542	72.9402
HDAC4	3.12329	3.78411	4.1399	3.19281
RASSF1	21.6346	19.3279	19.1816	17.5757
FGFR3	122.486	42.5478	90.7328	60.2275
IFI35	25.9781	332.601	114.783	114.132
HEATR6	6.85092	3.69097	4.13236	6.11886
COASY	53.4023	58.354	61.9309	50.677
PLEKHH3	31.2731	33.4097	42.9323	35.6868
MEF2A	14.3451	11.4596	13.9917	13.7701
OTUD5	32.8458	31.4826	39.478	33.4901
TFE3	24.4303	27.689	29.4516	25.4632
TBC1D25	8.04603	6.80219	10.649	6.50869
ACSL4	7.10517	9.32671	10.5482	8.52914
INPP5A	19.2872	12.1402	13.4743	13.911
GPKOW	13.9568	13.1997	17.6359	15.9884
GRIPAP1	35.1283	30.7686	40.1721	32.8035
FTSJ1	21.5016	16.1659	22.3052	18.5775
PRR11	2.45078	2.83757	4.10757	2.10822
REEP1	3.94707	2.14355	3.99821	3.98928
ATP11A	25.7221	20.5685	23.0433	21.785
POLR1A	13.006	15.0346	11.1366	9.52059
LAPTM4A	292.215	215.915	195.772	234.419
TTC7A	12.5651	10.9827	16.4007	12.4331
IP6K2	121.969	77.4265	77.8667	98.4963
STON1-GTF2A1L	0.058281	0.109523	0.141131	0.146143
SRBD1	3.26354	2.66102	2.50534	3.51114
KIF2A	3.26456	3.36332	6.96453	4.32604
RASGRP2	13.9978	9.36538	15.8859	11.2176
PSME4	16.4964	13.7028	18.6082	19.6814
IFT80	15.7779	10.7726	17.1045	17.7945
SIRT2	52.8375	36.6064	48.4835	41.3987
ERLEC1	27.5747	19.4842	25.8946	27.0094
PPP2R5B	16.3578	14.0451	20.0241	16.3653
PYGM	4.24967	2.42036	1.61423	2.05561
PAGE1	0.00491025	0	0.00506033	0.0211903
PITX1	1.88339	2.59751	11.3083	4.36381
TRPC7	0	0	0	0.00159267
MAST4	8.65794	12.8781	16.3818	11.6926
ADGRF5	47.4145	37.8293	37.7347	39.8167
SDK2	2.70562	1.38714	1.44873	1.77797
ADAM7	0.000296	0	0.00180233	0
NUP133	13.7742	8.84629	11.4169	13.5577
NUCKS1	457.568	778.289	664.307	587.225
VPS35	32.0801	13.8555	25.1538	34.385
DNAJA2	23.5259	17.887	20.8004	20.8867
BCL3	30.5116	100.67	147.838	84.7812
KCNAB2	5.90822	3.28488	8.86787	7.54626
ABCC9	5.51895	1.73855	2.03581	2.11771
GAL	0.501575	0.212627	0.16585	0.310781
CLEC2D	6.76359	4.56979	6.67927	8.86308
FUNDC1	9.16443	6.89231	8.04733	9.74322
MAOB	14.5807	12.7727	13.4023	18.5136
RORA	3.67793	3.40987	3.90298	3.49677
DRD4	0.631224	0.719989	1.18097	0.846634
TGFBR3	4.92094	4.96937	10.9381	5.70074
PLA2G10	1.30048	3.12018	10.5367	4.22563
HES2	1.02831	0.826965	2.86496	1.38411
ATP1B3	319.359	193.681	270.745	223.416
NEDD4	2.50952	2.45419	2.34406	2.49118
PIGB	11.9109	8.69818	10.903	13.6697
MAPK6	3.8933	3.48655	5.3939	3.90607
GNB5	9.06974	6.87511	10.0803	8.80265
RAB27A	10.1039	12.7496	14.1514	14.9875
HDHD5	15.8487	14.202	18.4655	13.8154
UFD1	94.4434	79.8472	107.262	81.7944
LRP6	6.67303	6.27133	5.65118	6.74894
GUCY2C	0.0406207	0.028385	0.0544227	0.0560437
SCT	0.892788	1.41826	1.96383	1.99313
PHRF1	13.6741	12.6697	16.7246	14.9298
ELP1	25.5063	8.45112	13.3792	25.8614
NUCB2	84.5166	73.3787	101.364	99.662
PFN2	54.0383	33.1952	59.6012	50.7554
PTPN3	5.10024	4.66532	8.36131	5.68896
SPTB	0.909988	0.87109	0.779747	0.772515
DAPP1	1.03714	1.64814	3.38255	2.88155
FGF10	1.87619	1.57037	1.81532	2.07345
SLC44A1	6.41509	5.27326	5.75288	5.94152
TMEM260	4.11933	3.3326	3.66602	4.56669
SMG6	32.9652	18.3614	21.0726	13.5563
EXOC5	5.14867	5.22652	8.44815	7.29169
CLTCL1	3.4792	2.08385	3.11094	2.83234
FGF22	0.232671	0.1316	0.375648	0.454007
FSTL3	17.2366	16.7218	36.7991	15.6616
DGCR2	39.336	30.4378	44.6879	34.8065
RNF126	27.3946	27.2752	43.6016	29.5634
MNT	8.69861	8.58434	12.3574	9.01268
ZXDC	10.3334	8.70751	11.9776	10.3112
JMJD6	16.4781	13.8022	18.1538	18.1958
POLB	18.096	18.3379	23.4056	20.1455
ST6GALNAC1	19.7554	22.521	51.152	28.4779
WIPI1	19.4706	13.94	29.2083	13.9175
FRMPD1	0.0405095	0.010932	0.036165	0.0418663
GBA2	53.1618	41.177	51.5793	45.6872
NDST1	38.0387	23.2353	29.7161	18.8488
ASNS	13.3664	14.3818	13.3214	15.3023
AP3M2	10.953	7.79565	6.25218	7.72987
CNGB1	0.114691	0.113157	0.43911	0.108631
ST6GALNAC2	28.4402	20.2343	35.0879	27.6237
CHAT	0.00339375	0.126286	0.00442033	0.00736733
PABPC1	996.732	699.24	723.988	827.826
TESK2	3.21993	3.02541	2.76614	2.94475
CFAP20	118.551	65.4595	91.2502	90.5821
CSNK2A2	16.7677	14.0646	16.47	15.0558
PTPN21	7.73596	5.11479	7.17417	6.61221
EIF2B3	8.55778	9.97283	7.15041	10.594
CAMK2A	1.00162	0.418973	0.506479	0.620114
TCOF1	11.682	9.90188	11.6056	10.3314
CDC42	156.512	97.4967	111.146	119.631
OSBPL3	3.97777	5.32681	6.12288	5.99196
EPHA8	0.0048985	0.031849	0.013133	0.00380433
SLC12A3	0.0229795	0.008413	0.0252427	0.0338623
RAD18	1.69305	1.30758	2.22041	1.82128
ATP2B1	12.6277	5.44302	7.01663	9.81718
TRPM5	0.194848	0.196453	0.216042	0.287414
NCK2	52.5088	39.2604	44.648	37.5736
MAP4K4	25.8678	18.873	19.1282	17.1572
MGAT4A	3.24203	3.96008	7.15739	2.85045
RPL31	2513.69	2508.65	2438.11	2272.85
WDR1	421.605	270.054	362.965	275.411
SNX13	3.84052	2.96163	5.19512	4.37508
MS4A12	0	0	0.00632167	0
ARHGAP10	4.80773	2.93374	3.60336	3.88189
RPS6KA2	25.9106	20.0643	26.6704	19.2759
ING3	10.516	8.01612	7.90693	9.26248
VASH1	34.1926	20.6312	16.7388	16.9632
LMCD1	104.249	64.7241	67.63	67.8441
BUD23	74.9136	86.2505	117.958	85.1066
SEL1L	6.46243	4.5852	6.43401	6.50893
TRIP13	22.2466	11.4922	25.6483	23.9903
ATP6AP1	74.6396	55.9439	82.0437	67.8523
TCF3	85.9306	56.2907	71.4683	73.486
TRIB2	32.3663	23.0216	25.1705	25.0168
DAZAP1	58.6779	66.3699	83.0104	56.8341
MBD3	40.9384	60.5857	69.1076	49.7966
PRLH	0.0518545	3.34416	1.27922	0.204958
HLTF	4.66191	2.81943	4.01148	4.95639
FAM50A	62.3041	61.1778	67.2656	64.4332
FAM3A	37.0521	37.9619	53.3497	41.1469
CPSF1	88.9297	99.84	111.992	107.713
MYO3B	0.0637635	0.0337355	0.0854017	0.0589537
CYBRD1	43.069	24.7309	27.463	36.5877
CDH19	0.17036	0.142602	0.302792	0.296711
PDCD2	25.7017	19.3248	23.7031	22.4375
SLC6A15	0.068613	0.0527305	0.143727	0.0521773
RDH11	22.3673	16.9066	15.6983	21.5723
PRKACA	43.8072	30.3922	45.634	36.4864
ADGRL1	28.7117	23.6157	34.7588	26.3051
SPP2	0.0406893	0	0.039529	0.04322
ACTN1	120.084	84.5114	75.5094	77.0196
ZFYVE26	4.52	6.76705	4.81974	4.76021
RPS6KA6	0.576926	0.492798	0.634701	0.624841
EPN2	32.1036	18.8388	19.0696	17.8083
PTPN18	31.721	22.7359	29.7548	29.3241
LIMS2	31.6932	37.4731	44.0196	32.5403
ASIC4	0.073141	0.078935	0.3618	0.297197
SPEG	17.3971	12.9103	17.3503	16.1779
LNX1	2.03984	1.28414	1.88847	2.30065
ALDH3A2	27.7832	23.8107	46.9621	36.246
TFRC	5.7757	5.42807	11.9673	5.51369
SREBF1	79.8905	84.6833	115.369	123.171
TRPC5	0.00016475	0.0006445	0.00127133	0.000348
AFF4	5.92753	5.39022	7.64673	6.23299
UBE2D1	7.80028	5.84077	6.63835	7.4989
MPP5	4.58787	3.76595	4.29476	4.35647
RHOBTB1	10.7125	7.64479	7.48326	7.62815
SMC1A	8.25766	5.78816	9.13203	6.85659
HSD17B10	37.9645	41.4765	51.8158	40.8561
MARK2	14.3868	14.578	19.114	14.8353
HMMR	1.3917	0.707106	2.19856	1.3986
CHFR	16.9557	15.1333	20.6946	17.9281
TRHDE	0.153842	0.0796735	0.23518	0.141564
P4HA2	24.7426	13.4824	20.2484	22.6542
FCGR2B	0.206077	0.184154	0.13434	0.960716
NFATC3	4.05311	7.92584	7.19511	5.62319
TRNT1	7.83363	7.18921	5.64057	7.9449
ACADVL	790.753	668.026	986.099	799.81
STK10	21.788	14.1582	14.3497	12.9902
FBXW11	9.99423	8.9384	12.8966	10.0634
ACAP1	18.4009	10.0711	19.5669	36.827
CRMP1	14.6191	8.50569	7.79627	9.77308
EVC	3.92974	2.18543	2.94607	2.45001
DERL2	38.2184	38.6073	38.3647	42.9479
SIDT1	1.42363	3.98008	3.45628	2.93016
NDE1	15.0841	8.8838	16.7422	12.6631
MRVI1	4.63202	3.64889	3.39415	4.40372
TMEM38A	2.49728	2.37554	3.66231	3.90615
AP1M1	50.7449	45.5575	66.0018	38.8413
PVR	13.4702	11.0103	10.7447	9.16666
XRCC1	30.1548	21.0709	28.177	25.6709
SCARB1	16.9624	14.9252	12.6875	15.0822
CYP2W1	1.68294	1.13992	2.00315	2.78771
MCM2	8.5247	6.04734	8.90212	6.64493
MOV10L1	0.386241	0.784515	0.488382	0.645392
PANX2	1.31487	1.93419	5.26676	2.80705
SELENOO	15.6529	22.7866	30.289	19.7719
TP63	1.02728	1.58165	4.65616	4.58012
ALPK1	4.12829	6.34843	7.75762	6.43434
LLGL2	121.091	154.259	193.63	163.674
PDE8A	16.1946	9.41784	16.3871	12.024
CLCN4	1.4007	0.833174	1.12824	1.17368
NLE1	9.70488	9.77198	9.74893	5.73639
SDHA	39.5439	37.0261	47.6973	46.9165
SMARCE1	91.7386	43.8964	68.9465	69.8699
FNDC8	0.0442825	0.0114035	0.0501437	0.043963
GSDMB	13.1553	15.9308	16.8286	26.2017
KDM5A	8.76919	13.5933	14.7716	11.3613
ADAM11	0.640435	0.486793	0.550056	0.547854
PPP2R3A	1.50848	1.06832	1.36243	1.30675
FERMT2	38.6951	23.7554	23.1417	25.2268
ABCB11	0.00417475	0.0101085	0.0270867	0.016555
DHRS9	1.76984	2.1957	8.01342	6.60194
CD5L	0.0650125	0.0569415	0.0374047	0.018612
PTGS2	1.77806	4.11886	1.958	1.44995
IGF2BP2	22.8315	16.0615	24.1615	19.4212
MAP3K13	16.6646	12.656	14.5414	15.2731
ST6GAL1	14.3466	11.0098	19.9315	16.8658
TBX21	0.0230865	0.0675275	0.0975073	0.62625
FRY	31.3973	15.8772	24.5142	24.4563
PICALM	55.8235	36.4138	41.0154	44.0668
NSF	5.95927	5.17167	6.15785	6.94491
GLI2	4.0937	2.17884	2.19955	2.24409
CLASP1	5.78336	3.73217	5.02961	5.32529
MRPS34	48.3981	56.241	72.161	53.8515
NOTCH3	128.864	140.771	92.589	91.2302
CLNS1A	109.368	70.4144	75.3488	98.5413
PPP2R2C	0.123063	0.0387705	0.053833	0.0537147
TEAD2	43.2357	43.1618	46.8686	41.1083
EED	10.2017	9.33388	9.42505	11.6237
CDHR2	0.198178	0.288075	0.688245	0.515885
SNCB	0.236368	0.120944	0.0797687	0.0881417
TSG101	87.2314	56.5231	87.4672	76.3945
NCBP3	57.2417	36.3863	42.2143	54.0424
ATP2A3	13.2957	8.36042	29.8644	18.929
CA12	2.13898	0.849329	3.4676	0.839508
MGLL	120.404	36.7872	88.9868	62.259
NTN4	25.8439	18.8121	13.2577	18.7707
BCS1L	56.746	43.9294	45.3884	57.0232
NUAK1	5.13893	2.53335	3.91256	3.61097
DPP8	3.62431	3.0111	6.02232	3.53348
SLC24A1	7.63824	4.65155	5.52688	6.76171
ZNF532	27.9908	17.834	21.7829	20.4195
SCARF1	26.6542	19.3973	22.7577	22.7686
LMAN1	13.6042	10.7716	15.7196	14.5211
HACD3	22.611	13.0478	15.6206	20.9419
IPCEF1	0.858405	0.573558	0.954092	0.58231
ZZEF1	6.66455	5.61369	8.25103	6.41686
NOX3	0.0109488	0.0032735	0.00367167	0.0111523
ENO1	352.267	252.651	356.928	241.993
SLC12A1	0.0182943	0.0037945	0.0297757	0.00918633
MYDGF	104.854	117.239	142.496	105.484
ANO8	9.96465	5.53245	8.00741	8.96527
TUBE1	8.18709	5.1538	6.26913	7.59745
ARHGEF10L	12.9432	9.10657	10.1267	11.377
TXK	0.0939625	0.136638	0.328706	0.288552
WSCD2	0.511206	0.274126	0.428645	0.658926
KCNQ2	0.210722	0.172196	0.216503	0.0876393
TACR2	0.675641	0.809276	0.566696	0.800628
ACTR6	16.2526	10.5466	13.281	16.05
TIPIN	3.70755	2.8503	3.74547	3.58581
SRI	120.965	92.3141	132.719	115.911
EIF4G3	14.497	9.75264	11.5779	11.1705
NUP37	12.4586	6.99446	11.5901	11.5939
SEMA3A	1.27934	1.30601	1.52173	1.6373
GTSE1	3.44138	1.48208	5.21651	2.28845
SEMA3C	9.6426	6.14627	8.81236	7.98636
TTC38	40.2293	57.5224	50.1264	47.1342
ACAT1	75.8988	51.2252	53.9658	70.0736
GRAMD4	29.2462	15.623	29.151	24.9106
CELSR1	25.7251	21.2078	35.0974	35.7793
WNT8B	0.0767752	0.026349	0.096701	0.063207
ZNF638	56.1791	36.7065	46.0117	61.3197
SLC25A40	6.85427	2.76991	6.85504	6.49267
TIMM21	29.8741	16.5652	22.4246	26.042
ADD2	1.33795	1.01203	0.387853	0.553978
FGF4	0.002989	0	0	0
RASAL2	2.65588	2.36289	2.29156	2.16464
VPS9D1	36.1764	18.5082	41.1349	44.925
ZNF37A	3.32202	2.26015	3.01125	3.15858
MARK3	55.7836	36.965	58.3618	49.3316
SLC25A3	262.1	181.89	232.366	193.057
FNDC3B	7.21416	6.88111	6.63316	6.89158
FOSL2	9.57924	15.529	42.012	10.2581
CACNG5	0	0	0.002431	0.00512667
CACNG4	1.8147	1.10557	2.30451	1.42293
FRYL	8.59793	7.60614	8.0886	10.014
TMEM131	19.8861	5.53022	14.8964	15.7648
FSCN1	102.766	75.7882	76.0882	68.2955
ACTB	2873.32	2398.92	2059.7	1746.97
MOCOS	0.754595	1.85194	1.98091	1.8461
PLD1	1.94677	1.22621	2.42601	2.62652
ATP12A	0.801658	1.0921	5.63893	2.28081
WDR62	1.14733	0.795442	2.16737	1.07142
DLG1	34.7358	34.0242	51.0073	39.9545
RAB7A	251.694	147.095	176.062	169.523
BCAP29	102.527	64.2651	87.1889	59.9205
SEC31B	10.1516	5.45214	7.75005	7.24375
SART3	16.3914	12.8538	17.8417	17.5288
ARHGAP15	12.0329	12.4534	14.7891	21.3273
TUBA3D	0.0939605	0.0843425	0.091717	0.0964183
PAX2	0.00145725	0	0.00279533	0.00119967
EXOSC7	24.7746	23.6768	31.1665	26.3171
KIFAP3	10.6524	7.92106	8.43339	9.92139
MKRN2	10.9719	6.76682	8.99409	8.78811
MCM6	6.96675	3.78821	4.93794	5.24671
REXO2	69.0456	27.8536	54.6674	61.4056
RBM7	12.8394	14.5835	10.7716	12.6909
RBMS2	13.8247	20.0714	14.9094	12.2348
BAZ2A	19.3219	24.4053	22.6515	15.1902
PTPN23	36.7671	17.2868	39.1901	28.5751
MLH1	75.8588	47.3434	61.4914	85.2404
UNG	13.6214	8.80101	10.4946	10.2272
FMO4	3.4639	2.45257	2.97539	3.93548
KLHL20	8.45999	5.47097	7.72184	8.29208
RGS11	13.2576	6.10351	10.0054	10.8206
SLC46A1	7.09359	7.00192	6.89774	9.09994
PLXNA2	13.8366	10.6719	13.9014	10.0469
SPAG5	10.2338	6.72595	14.5989	10.3279
ANKRD13A	14.5591	13.7477	23.1539	16.3917
TPD52	47.3732	33.5479	36.6706	36.4098
ACACB	6.75101	3.45816	7.24569	5.07523
TRAF4	72.1617	81.7537	143.496	86.3596
PAG1	3.97875	4.58018	5.51466	4.5487
GPATCH1	5.08509	4.87327	5.76949	6.02892
ICAM3	8.3492	8.17696	11.9317	12.0223
NT5C2	44.714	35.6631	74.5069	45.3222
MCAM	1386.11	497.404	449.919	403.251
GPC4	12.6718	10.9341	13.844	13.3645
MBNL3	1.13826	0.87558	0.922795	1.35819
CAMSAP3	17.8313	26.7845	32.5898	30.2179
RAP1GAP	11.3756	14.95	22.7244	13.6775
XAB2	28.4853	35.6235	52.2615	32.9657
ARHGEF1	148.684	139.345	145.776	163.916
LOC100505585	148.684	139.345	145.776	163.916
STXBP2	127.785	168.592	250.838	198.406
MAP2K7	96.7846	82.0144	108.071	81.5224
NMRK2	0.0182108	0.0553035	0.024302	0.0202873
DGKD	46.1108	30.8736	59.0884	31.4437
CTTNBP2	2.44394	1.52291	2.33203	2.45413
ACTL6B	0.139442	0.103433	0.056669	0.0886763
RARB	3.74315	2.36517	4.11547	3.15655
TOP2B	44.4605	27.5254	41.1396	39.5166
TM9SF3	24.8733	20.4478	25.6363	24.1966
NFKB2	35.6981	68.9971	56.4649	58.8472
UBE2T	5.08447	3.16448	7.60086	5.66278
PPP1R12B	6.46186	6.02364	5.35856	7.40654
DNAJC10	13.526	13.2539	19.5695	14.7711
GTF3C1	53.1086	37.1312	46.3945	53.0706
IL4R	40.5127	36.1844	48.2295	32.4817
USP33	14.7233	13.9727	16.3784	16.1641
PAK3	0.192011	0.248705	0.424394	0.247422
CAPN6	7.28763	2.38306	3.21371	3.84364
DCX	0.0719018	0.0244365	0.0248277	0.0442003
SNRPA	94.6239	104.125	140.264	96.9234
SPAG6	16.0897	13.8873	28.155	19.3742
EXOSC5	10.5448	10.4009	16.9224	10.5242
DYNC1I2	52.3073	59.9135	49.0001	50.458
APBB1IP	2.03806	1.50811	1.2955	2.38092
LRCH4	59.0093	58.9633	96.6744	54.9398
FAM76B	6.34539	7.15245	13.1962	8.02377
SIRT6	23.9443	27.1918	35.8823	25.6447
TYR	0.003318	0	0.000941333	0.004914
POLD3	6.05013	5.1426	7.74419	6.88124
ACTN2	4.25612	5.82842	2.69448	3.97359
CAPZB	171.851	139.727	161.807	148.892
GPR137B	9.44993	2.9671	6.02288	9.61228
NAALAD2	2.75503	1.49423	2.34276	2.84102
JADE1	5.57038	4.51368	8.73016	5.7067
SLC25A43	6.58949	3.37759	4.47202	5.80452
UBE2A	36.6949	29.5032	29.5458	31.7663
FGFR1	150.258	113.64	144.06	94.7542
FKBP6	0.496512	0.379552	0.811274	0.499587
SMC1B	0.0687465	0.055422	0.0606063	0.0539737
FBLN1	265.414	296.533	368.873	304.614
ITGA8	7.35106	3.70949	6.04625	6.82863
CST7	1.10254	0.781336	1.63532	4.52332
MAP2	3.06533	2.64777	3.05522	2.38758
PIAS2	4.14722	2.98923	4.23665	3.79586
AMPH	2.266	1.88422	0.869781	1.22292
ARAF	37.2616	51.4974	64.258	49.4062
MCCC1	54.1596	37.6309	53.2833	64.202
LAMP3	59.961	90.0562	52.0738	98.0636
FAP	20.3868	2.9038	2.05795	1.991
NEBL	4.4069	4.74873	10.7258	5.75287
ACER3	2.58067	2.44236	2.95784	3.19611
UBE2K	23.0525	18.0968	24.5719	21.0818
PIK3C3	18.6942	14.0449	15.1258	18.5707
N4BP2	0.659062	0.566363	0.943864	0.814072
TIGAR	3.79347	1.43322	4.26694	2.90382
TULP3	16.8532	10.8252	14.2292	14.262
SYNJ2	2.81377	2.00605	2.65256	1.98902
ADCY2	1.83376	1.2673	1.83707	1.95246
PPP2R5C	37.4126	30.0849	47.0535	38.4448
RBFOX1	0.120126	0.095742	0.056138	0.0421137
GNB1	253.443	141.499	189.16	178.413
HOXA9	0.326188	0.110998	0.069949	0.14785
EDN1	16.3682	9.50848	8.99195	7.01063
MLLT10	8.42268	7.90816	11.6987	7.73377
ZCWPW1	4.89217	4.04106	5.42204	6.28887
ADCYAP1R1	1.53095	0.897472	0.534347	0.633346
FGF20	0.0996777	0.125974	0.100802	0.280296
P2RY10	0.017857	0.0317645	0.0348993	0.878224
ITM2A	204.374	77.337	92.352	145.377
NRDC	40.6593	42.8576	40.0751	47.4862
VDAC3	107.612	53.5302	88.3144	102.284
PCM1	59.2818	49.0942	69.3804	65.234
TNRC6C	2.4603	2.07526	2.45771	2.47285
CBFA2T2	5.39526	4.42639	5.37472	6.34991
BRINP1	0.0132865	0.0139125	0.00929067	0.00939533
ITCH	8.12107	8.45797	12.8277	8.61013
PKD2L2	0.0470692	0.0228635	0.0370833	0.0515047
TP53INP2	8.95531	7.1038	12.1547	8.43605
SDF4	117.491	147.844	165.624	110.684
MYH7B	1.35494	0.969665	1.32209	1.26499
BPIFB2	0.665037	1.63853	3.97869	2.24153
TP73	4.87185	4.41952	10.7449	7.19371
TOLLIP	30.2051	32.352	49.3689	31.7501
UBE2D4	8.43663	7.38343	7.17505	8.43081
CLUL1	3.74194	2.04561	1.61018	3.21397
RUNX1T1	3.33302	3.36022	3.05946	3.79325
CDH17	0.0237557	0.0094715	0.0658543	0.011799
THOC1	23.2711	17.1798	18.6471	24.7282
FKBP7	20.4198	10.2425	10.6702	14.0191
OSBPL6	7.42804	6.40668	11.8866	9.13369
SLC1A3	1.95624	3.78589	2.43681	3.01118
XRCC5	69.2432	47.2882	64.1134	58.4496
LXN	58.6275	25.257	28.2867	29.9662
SP140	0.630732	1.0858	1.05511	2.05301
MKNK1	28.2585	21.1782	24.3519	26.0447
TNS1	102.103	55.3462	69.2017	43.1476
REXO1	55.2327	96.2185	124.275	75.0613
SAR1A	41.4104	36.1982	47.8663	37.0266
CDC14A	2.72846	2.18926	4.09289	2.98747
RAPGEF3	25.3287	20.9496	20.185	21.1828
CEACAM1	3.50948	20.6211	6.62128	8.98631
SENP1	2.58972	2.52949	3.07046	3.02474
DUSP13	0.011642	0.027241	0.07327	0.0434097
CIC	38.0545	44.8149	62.0018	46.3214
LIPE	5.50086	5.49308	11.6921	6.92581
FDFT1	69.5945	57.4666	67.951	65.5436
PAFAH1B3	28.3508	26.8234	40.3251	26.7468
OPHN1	1.47145	0.988347	1.50302	1.57669
AFM	0	0	0.001163	0.00290033
KIF22	22.1595	17.6326	34.2972	24.0592
SCGN	0.839305	0.524792	0.795616	0.647087
CARMIL1	5.48705	5.0451	7.82106	5.8835
PGM1	20.3588	13.975	21.9431	17.3271
DDX1	36.7964	26.6979	27.6862	33.0158
DNM2	73.3237	70.9182	129.96	74.3251
EPB41L2	97.1465	60.8431	65.526	78.5066
RIMS1	0.242484	0.160524	0.260929	0.363855
MOXD1	16.4791	9.3669	15.1732	19.1011
STX7	19.298	12.0506	14.0307	16.6605
RABL2B	59.0141	40.056	69.1402	50.5354
KEAP1	50.4531	59.5202	69.0801	63.0433
DDX43	0.244064	0.187204	0.538416	0.321716
PTPRH	0.14078	0.072713	0.10385	0.0614163
DCT	0.0559375	0.0320385	0.096084	0.0831113
SLC35C2	35.3897	32.1902	40.7588	31.634
CRYBG3	5.15514	4.61646	5.23848	5.96865
EPHA6	0.019845	0.005604	0.019881	0.019483
SCTR	10.1551	24.4917	23.2296	26.6908
RFX3	2.77757	2.2194	4.19273	3.21741
RIF1	3.0346	3.27679	3.63979	3.19747
RAB21	19.6347	16.4368	19.0159	16.5539
SLC4A4	2.12996	2.89055	3.45568	3.63858
SMARCA2	41.904	25.5965	32.3039	44.4657
RDH8	0.0478288	0.0100085	0.002872	0.016376
SESN1	17.4941	9.61502	15.0208	15.2401
MID2	2.75208	2.16498	2.46291	2.50943
PIH1D3	2.6438	2.08764	3.85638	4.19857
COL5A3	38.9944	36.7812	20.2768	21.6124
SRCAP	18.3586	16.8241	21.9529	16.0732
PUM3	11.649	14.2301	12.926	14.626
CPB2	0.472931	0.782065	0.599264	0.414445
CHRNA3	0.059231	0.0109805	0.0598447	0.0189453
KCNN2	2.29352	3.09652	0.962052	1.83474
CNOT4	6.66639	5.20517	5.23709	6.45172
PSEN1	17.4649	14.5769	19.1266	16.3546
CPOX	9.0843	5.54638	7.08723	9.84084
CLDND1	50.1623	33.4786	37.7446	37.6525
MOK	24.5332	20.4167	37.9645	30.3399
HSP90AA1	206.933	331.264	199.598	265.677
RBL1	0.859571	0.620865	0.5952	0.765017
DLGAP4	45.5803	32.8597	41.1514	35.4347
IGSF9B	1.36773	1.11681	1.16453	1.23115
CFHR2	0	0	0	0
CROCCP3	14.3914	9.48345	10.7733	10.8039
NDC80	2.42621	1.50842	3.19	2.12277
AP4E1	1.09219	0.85709	1.36026	1.21316
RSBN1	2.66253	2.52411	4.00329	2.8363
MAGI3	6.371	5.64813	6.7968	6.72401
CXCL2	6.09391	114.811	51.2629	24.8723
AFP	0.0522287	0.044204	0.0563817	0.0479627
COL4A4	4.49227	1.92946	1.97811	1.74571
TCF7	5.86645	3.91598	5.65239	4.99649
OSTM1	8.57436	4.92788	7.97529	7.56851
CDH7	0.0884912	0.056638	0.151521	0.0837317
IMPG2	0.0518482	0.0439025	0.0717403	0.0463123
PCNP	69.9175	42.581	70.6758	72.1324
EXD2	8.53596	5.29179	6.48061	7.44961
ARG2	4.5582	2.29872	7.64672	4.49759
MEF2C	11.1815	11.3808	10.2055	8.85981
PTPRC	1.57963	0.834816	2.44437	5.88537
CACNA1S	0.592619	0.153722	0.243487	0.104919
PKP1	1.63108	2.70929	3.77151	2.79694
UBA5	23.6861	16.2199	21.8942	22.8585
STK17B	3.47941	2.6795	4.64098	4.44105
CDC14B	3.32535	2.17842	5.07638	3.99135
ZNF510	1.79089	1.21314	1.86596	1.69975
LRP2	1.87343	1.14476	0.730418	1.20074
ZNF506	8.26254	6.22908	6.70062	7.86163
JMJD4	6.84511	8.36562	12.5007	5.94487
DUSP12	16.501	11.1791	15.4153	15.1345
AACS	7.55577	6.0831	8.70577	7.47465
DELE1	39.3384	29.1782	32.207	33.4742
SLC13A1	0.00064675	0.001833	0	0.00147233
CADPS2	8.77402	8.51748	8.29752	7.17132
PCDHB4	1.62287	1.08195	1.62286	1.4735
PCDHA6	0.113393	0.0176965	0.040808	0.112987
PCDHGA2	2.92052	1.47453	1.51507	1.26792
HSPB11	20.8206	18.7042	26.0322	25.1388
PHLPP1	2.06533	1.67066	2.80563	1.90765
ATP8B1	4.80357	3.67549	6.29992	4.54437
IL12RB2	0.0677133	0.0475345	0.0964343	0.264214
SMARCD3	74.5315	57.5892	75.1816	65.8724
WDR70	22.8402	23.0731	23.995	27.4844
FYB1	0.47211	0.688205	0.563378	2.15896
MPP4	0.189921	0.055806	0.073031	0.0634517
STRADB	14.8819	10.5393	13.9243	14.699
BZW1	119.843	94.5044	149.885	122.563
PGR	0.438569	0.367366	0.409731	0.469421
C1QTNF3	11.7442	4.08447	5.77131	6.42222
ME2	16.1771	16.2832	13.6994	19.3366
C5orf22	4.95506	4.76411	6.05904	5.35342
CCNT2	5.69122	5.74954	6.53598	6.7266
FAM135A	5.17394	6.92162	6.29415	6.30661
COL19A1	0.0187452	0.0454755	0.023675	0.0557107
EPB41L3	5.27359	3.42766	7.64367	6.97461
COBLL1	8.50744	2.82591	6.52983	7.37689
DLG3	10.8503	7.34818	12.2629	9.90693
KCNK2	0.120458	0.0804065	0.0745423	0.114484
SERTAD4	3.36708	2.21283	4.57434	3.56999
TRAF5	6.27488	3.76563	3.38687	5.06049
MRPL22	37.3918	37.4546	46.6552	38.9138
GEMIN5	3.9578	3.49015	2.21643	3.57109
OPRK1	0.00903025	0.0127555	0.015741	0.0205767
NFE2L1	96.2003	62.718	100.613	80.4955
SEMA5B	6.98521	3.75487	1.62632	2.09718
GSK3B	5.44646	3.94523	6.16221	4.28283
ITGB5	138.645	44.0406	73.794	62.5036
ERC1	4.20558	3.21598	3.5241	3.62564
XPO1	32.2536	39.3307	40.5538	49.3757
LINC01587	0.0202732	0.0237675	0.105428	0.03564
RNF13	28.1214	17.6175	26.0107	25.4474
TRPM3	0.0575085	0.03593	0.162668	0.0730503
PALB2	7.47043	2.67265	4.73261	6.40575
DOP1A	2.87665	3.19278	3.33651	3.3874
LYRM2	11.5949	7.85221	11.1196	10.2126
BCKDHB	5.59359	3.4031	4.80938	5.41535
KAT6A	4.60593	4.30923	5.14014	4.44342
TUT7	4.87457	2.75908	4.88187	4.51982
ULK2	7.99417	6.05684	10.7907	8.56043
GRHL2	7.94605	7.14356	14.1139	6.55245
TNPO1	5.84663	5.22028	4.97118	5.86572
PLOD1	113.95	50.1796	62.0008	51.7876
P2RX5	0.0731205	0.15239	0.054522	0.792912
ITGAE	16.9328	12.486	13.3925	14.9666
DIS3	4.4767	3.58578	5.18035	4.65949
PIBF1	9.09553	5.80169	8.04743	11.8913
TDRD3	6.57766	4.03463	4.96766	6.27113
NUFIP1	1.78679	1.41302	1.64812	1.61561
PDS5B	9.54023	7.92923	9.05667	10.3062
OXCT1	13.1482	4.43729	9.58471	11.7432
RRAGB	22.987	7.68623	21.1892	17.1918
EPYC	0.100838	0.0450835	0.119338	0.125614
CYLD	5.88856	10.2048	9.35415	11.4123
SLC27A5	4.79274	6.33906	9.11639	5.80631
ZNF324	5.41542	5.02839	7.62172	6.04471
ZNF671	7.31588	4.68953	4.97272	6.99246
ZNF416	2.16106	1.37988	1.34143	1.67845
ZNF586	4.48973	3.44001	4.46485	4.63021
ZNF446	7.67298	6.48145	11.883	8.04075
ZNF264	3.0369	2.55949	2.92666	2.82915
RPS5	604.766	697.13	800.116	557.843
FAT1	75.1426	42.9332	52.545	54.5868
YTHDC1	56.993	52.8234	59.2224	48.8658
CHMP2B	15.9654	12.7344	17.3403	16.7567
SMAP2	14.5148	9.38329	19.7189	13.8708
PPIE	25.6369	24.3182	29.1242	28.1199
ZMPSTE24	12.0552	9.84348	10.9448	12.354
STARD7	45.5278	39.2717	49.1056	45.7864
NOA1	7.96885	5.52078	7.64482	7.21225
REST	3.54509	2.98289	3.61882	3.96159
HAL	0.206871	0.314327	0.443353	0.244793
SSH1	3.82684	3.08283	4.5546	3.56384
GSTP1	519.903	842.307	1287.61	688.744
APLP2	306.283	179.644	228.052	215.144
FAM234B	1.53308	1.10147	1.35006	1.46456
SLCO1A2	1.13377	0.56777	0.515222	0.342445
WBP11	14.4709	9.71718	13.4334	12.4261
EIF3I	79.1513	67.4934	62.3432	66.1858
NKAIN1	0.0887537	0.310952	0.034001	0.0848503
COL16A1	344.195	263.763	244.095	283.859
TXLNA	17.4433	16.2368	17.5155	17.1024
APOB	0.00397925	0.000689	0.00719767	0.0100347
NCOA1	6.99953	7.78276	8.74168	8.16809
AGBL5	16.3088	12.1283	19.7263	15.7593
EFR3B	1.68087	0.963036	0.879965	0.939445
KIF3C	11.1443	5.54278	7.74603	8.10887
RAB10	24.632	33.1351	24.4777	26.6611
GCKR	0.22231	0.153699	0.235943	0.175822
HADHA	63.3692	46.8467	49.6968	52.0445
MAPRE3	25.2927	21.3824	48.4756	32.0321
CAD	25.7915	17.8779	22.7532	27.0238
CD59	266.732	223.83	260.468	269.254
CD82	80.0198	82.0875	114.049	130.46
BCORL1	5.71721	3.70001	4.87633	4.2711
ATRX	8.21811	9.21631	10.4736	9.01535
AK6	26.4057	24.6337	23.5716	19.615
FCN1	0.134475	0.0933655	0.177679	0.142249
MYNN	4.83561	4.71466	4.20521	5.23195
MECOM	15.1725	18.0549	21.0305	20.3092
SCAMP1	6.27643	5.70419	7.28332	6.49989
PREP	8.96054	7.08073	7.02215	7.89111
HACE1	3.66074	2.04885	3.31647	3.60844
SEH1L	7.32732	7.01313	6.9338	6.90174
WDR47	3.45621	2.47831	3.36829	3.20458
WDFY1	10.056	16.2636	18.0293	13.7839
OVGP1	2.87126	1.86821	7.35231	2.54387
SLC25A24	9.98092	7.92294	9.93137	8.6014
MAP3K4	15.4408	7.73175	12.914	17.8496
PILRA	4.10545	3.31929	3.69063	6.12006
IGSF9	1.41988	1.72457	3.09676	3.18217
ABCB1	0.795076	0.925373	0.506713	3.42586
ZNF213	8.85857	8.25954	9.41304	9.14833
AKR1B1	39.6075	27.7768	40.338	33.0485
CPNE3	11.436	9.3367	12.9967	11.9282
RRN3	7.42751	6.67021	8.07854	8.08009
CTTN	150.604	106.702	137.606	123.334
WNT11	19.5612	9.09818	10.0699	12.591
MTIF2	9.49996	7.54811	10.8278	10.3271
DDHD2	46.4131	27.5897	55.1605	44.527
TTC39A	11.1689	12.701	15.3187	9.85126
EPS15	9.3752	8.33759	10.5919	9.73955
ORC1	0.547277	0.357307	0.743957	0.435976
MGST2	47.5725	31.903	40.1124	46.3269
CHERP	27.1553	27.0634	30.6303	32.2305
ATG16L1	7.08792	6.17692	8.56812	7.90346
USP40	18.1246	18.5306	26.1375	22.905
POMGNT1	35.2645	32.8058	45.9968	37.5553
RAD54L	2.09432	1.44027	3.15813	1.63692
MAST2	27.0787	19.9012	23.6934	20.4447
DNAJA1	72.3337	139.234	82.6429	114.47
B4GALT1	26.2438	24.7392	32.6725	25.2106
CHMP5	42.7446	67.7084	52.9015	57.8858
NFX1	10.615	9.65415	13.0821	10.9897
AQP6	0.187732	0.167129	0.737894	0.465201
DIMT1	13.7083	10.409	12.4617	12.0348
IPO11	11.7065	8.68184	15.3893	14.5821
IPO11-LRRC70	11.7065	8.68184	15.3893	14.5821
FOLH1	2.78082	1.54664	1.59255	2.61906
EIF2AK1	40.2261	19.5278	40.1273	30.3278
NME8	0.206388	0.055866	0.110116	0.090792
EPDR1	19.541	9.88788	9.38011	12.8918
SNX10	1.6666	1.97472	1.69117	4.60759
SEPHS1	32.7282	19.7578	28.4834	26.0275
MRPL28	41.593	51.7479	70.2782	44.2892
HBQ1	0.0370695	0.0636735	0.070376	0.0556697
ITPKC	8.08124	11.5838	22.7146	10.1657
CEACAM6	4.30532	11.6063	25.5093	21.6114
FAT2	0.315773	1.32218	2.44824	2.72538
RBM22	26.4425	19.5458	20.2818	23.1591
TMED2	140.507	102.396	125.629	132.035
ERO1B	2.07605	2.00058	2.69155	2.51513
ZFAND6	53.0873	32.9399	55.8253	58.3638
HSD17B2	2.2413	2.7754	5.99251	4.61538
TXLNG	3.94668	4.0514	4.37016	5.18186
PPEF1	0.973871	0.27005	0.254664	0.232306
LAT2	3.03742	2.60828	3.87559	4.44371
HUWE1	56.2939	43.2951	46.0947	50.018
ZW10	4.23977	2.8372	3.14579	3.91554
ALG9	11.6363	7.16793	8.73704	9.5828
MYBPC2	0.884179	0.633557	0.321508	0.669853
NOX4	5.9307	0.925243	1.44286	1.09776
ACOX3	9.72648	8.61442	9.84898	9.97133
MTMR2	11.8175	8.40555	9.7104	10.0894
PPP1R15A	37.815	73.4655	42.826	35.1779
HSD17B14	9.4518	10.5385	8.41174	7.53471
TRIP6	66.8933	68.4302	87.0063	67.4263
ACHE	2.85908	12.013	6.32545	5.52152
FTL	1741.85	1803.26	2092.99	1635.47
SRRT	191.596	193.304	225.969	203.887
BAX	204.668	242.1	344.139	261.936
NLK	5.6132	4.03779	5.06297	5.08697
PIGS	45.8447	29.1533	45.1538	35.5611
ADAMTS2	35.1722	29.1636	24.9843	21.8653
TMPRSS11E	0.055868	0.0308205	0.104086	0.057987
ATXN7L3	48.351	38.5617	51.1301	40.4346
PGS1	34.7252	26.8305	34.5314	26.496
PSMC5	99.7589	83.5521	91.9985	107.033
UIMC1	19.0507	14.1366	22.6473	18.368
CETP	5.79291	3.19463	4.16928	4.24806
MMP2	567.083	351.381	423.07	441.489
MT3	1.02856	1.68621	3.14869	2.76003
LPCAT2	3.40126	2.01708	4.52682	4.01758
GNAO1	1.98525	1.0766	1.17865	1.04999
OGFOD1	11.1565	7.69427	6.34259	13.6576
SH3BP2	39.6215	45.3128	41.8244	38.275
NOP14	8.08966	8.88037	9.0862	8.09843
ADD1	181.371	137.384	154.642	131.567
L2HGDH	0.870155	0.985788	1.39963	1.07256
TXNDC16	2.04566	1.26	1.94984	1.78588
RTRAF	107.535	75.8355	83.3814	96.3256
NID2	66.1661	12.245	13.733	20.1142
GMCL1	5.07415	3.55774	5.07543	5.24885
SF3B2	120.411	97.953	121.688	113.227
KLHL42	4.37865	3.03175	4.1291	3.99796
GNAS	950.121	662.15	734.442	661.392
DNM1L	14.9933	13.1057	15.3348	15.6469
PTHLH	1.45351	0.604128	5.25557	0.894068
PHACTR3	3.49131	1.65412	2.8846	1.60597
ERGIC2	51.9362	43.4938	51.0996	63.9573
TFAP2C	1.87417	2.62736	3.55443	3.19057
AURKA	2.70357	1.35873	4.43381	2.93042
CASS4	6.61213	3.02849	3.82235	4.97185
PIR	9.30709	7.78725	8.51943	12.5109
AAMDC	42.6497	38.1739	34.95	37.9943
RFX2	24.0122	19.1054	34.6446	25.1729
METTL2A	5.05293	5.00817	5.82716	4.86318
SULT2B1	5.03485	3.30477	4.83185	4.77294
ALG6	5.89407	3.07001	4.16706	5.9297
CNOT3	30.1109	28.4834	33.0527	31.6422
GP6	0.074559	0.09886	0.469243	0.151507
PTPN4	4.36151	1.31585	3.19988	2.12527
DDX18	12.9569	15.4299	15.3884	14.4572
KHSRP	144.143	135.847	154.716	133.126
GNA11	73.8099	51.3469	101.563	74.0385
ASAP3	18.8724	14.0769	18.7825	21.3648
EDEM2	11.6698	11.7943	14.4398	13.9755
MMP24-AS1-EDEM2	11.6698	11.7943	14.4398	13.9755
DNMT3B	1.25847	0.629367	0.926691	1.00171
REM1	5.90289	3.66353	4.27797	4.47589
TPX2	4.5901	2.54325	5.65301	3.8399
FER1L4	6.02725	1.89183	6.16741	6.29368
PDRG1	9.89593	9.33864	9.16121	9.28102
EPB41L1	59.7847	30.9801	32.3112	41.4516
SLC15A1	0.106982	0.0826345	0.194225	0.261103
DOCK9	46.7939	33.1582	45.8186	38.6141
ANKRD10	62.3438	60.7878	58.2148	64.4305
TGDS	5.44248	3.85963	4.28541	5.78045
DOCK3	0.750738	0.427458	0.712519	0.622081
C3orf18	9.45841	5.73477	8.59918	7.86586
COQ9	23.4238	21.4146	29.7611	27.9361
TMEM40	1.37512	1.07511	6.86388	2.26729
KIF9	15.4379	16.7265	22.3172	17.3849
ARHGAP28	5.86488	3.20374	3.51851	4.49882
CRLS1	25.0208	21.6637	31.6368	29.5566
DEFB127	0.0223768	0	0.00621067	0.00648133
PPP1R13B	41.9524	27.7608	35.218	36.1246
ATRN	6.75832	3.74114	5.4667	5.41795
SMOX	40.7051	35.1716	38.5826	24.8097
SIGLEC1	2.27469	3.91144	2.82629	4.27822
FKBP1A	355.899	246.312	226.457	235.357
NSFL1C	56.5748	54.261	74.2554	61.5695
SLC4A11	1.42976	2.04915	10.2221	3.92495
C20orf194	5.08049	3.26855	4.08252	4.42099
ZNF343	4.08523	2.91965	3.18329	3.67506
EBF4	22.4577	45.8325	46.0674	23.401
CPXM1	41.447	21.6674	28.5547	28.2951
MAVS	8.82647	7.3613	8.41227	8.20555
LZTS3	8.21793	7.78654	12.4272	10.7469
F11	2.14407	2.36899	1.26026	2.0636
XRN2	16.0691	14.7245	17.0047	15.9411
KIZ	24.0545	17.7037	17.4672	24.2022
DYNLL1	280.154	292.782	296.313	324.646
TESC	13.6385	8.45852	12.7329	9.14179
SNX5	50.9474	29.6517	34.6477	43.1335
RPL6	1876.93	523.794	813.807	1082.43
SIRPG	0.048396	0.0977015	0.078428	1.14412
MAPKAPK5	11.4261	8.6961	14.8697	13.2697
P2RX7	0.900734	1.33217	0.874652	1.54328
ESF1	6.18895	8.94553	6.9754	7.56216
RBBP9	5.9746	3.61313	6.19503	5.79452
ANAPC5	130.307	84.7504	100.599	108.721
SLC23A2	7.13976	3.90683	5.34552	5.16555
SLC8B1	13.0607	14.8691	25.2826	17.0234
TMEM230	179.945	105.433	111.848	137.495
DZANK1	4.72229	3.25019	5.04686	5.45611
KDM2B	13.2735	11.8311	13.5643	14.1854
CFAP61	5.44866	2.8153	6.05928	4.92844
LHX5	0.00051525	0	0	0
TASP1	5.93049	3.89891	6.30066	5.73072
OAS1	5.45597	427.892	109.199	128.18
GCN1	48.2546	40.6971	39.9926	43.2038
RPLP0	1582.01	1277.54	1584.7	1125.75
PXN	77.7674	52.3752	92.8185	58.9547
SIRT4	1.8456	1.47843	1.20887	1.86603
RPH3A	0.0150898	0.0205805	0.0254403	0.000367333
KIF16B	5.02168	1.53991	2.37072	2.18265
TRMT6	4.44328	4.02425	6.00917	4.62864
CHGB	1.1472	0.853386	0.992534	0.662774
PEBP1	123.872	90.7613	96.7164	129.137
TBX5	21.4508	11.0633	17.3133	14.4366
BRAP	4.25629	4.00468	5.00065	4.90498
ERP29	89.1499	72.2661	75.4764	85.0852
NOS1	0.252086	0.311632	0.23195	0.174129
FUS	371.806	226.478	266.199	357.177
IGBP1	27.3421	18.3758	21.064	23.7903
FXYD5	40.6832	49.3703	49.5268	38.9191
ZNF302	18.4723	15.1033	15.6111	19.91
GRAMD1A	69.5923	65.3179	87.3897	66.0625
FXYD3	122.003	252.734	272.901	232.761
HEPH	12.106	8.54336	7.14001	7.44745
CDIP1	22.215	17.1513	23.5263	19.3387
CMTM1	2.40667	1.76116	2.14699	2.29267
KCNH4	0.0142715	0.0497325	0.0324767	0.0544187
GANAB	305.522	199.464	277.894	229.418
GMIP	6.80941	6.1788	9.81028	8.04127
RBM41	2.02981	2.07579	2.33609	2.68953
BIRC5	5.91043	3.29055	9.74283	4.35854
LAG3	1.98014	11.2513	14.3365	7.88578
MLF2	140.513	140.029	177.805	128.112
OTUB2	0.502358	0.338139	0.582299	0.488115
DDX24	52.2686	37.9731	69.6026	59.8421
ZBTB25	2.42826	1.82364	2.47225	2.21942
NECAP1	10.1742	11.8338	12.9753	11.7816
ARHGAP4	40.8573	36.8863	44.8748	44.3409
ANKRD24	0.97855	0.665304	0.812587	1.19036
DHX32	8.58739	5.97402	10.6713	8.62911
RCOR1	6.2184	5.65691	6.10509	6.47799
GPATCH2L	3.16405	3.5627	4.35247	3.04013
LTBP4	891.122	1100.77	1178.16	868.163
BLVRB	52.9287	73.8373	92.3354	75.158
SLC9A1	27.9538	28.8412	33.3889	30.4257
SPTLC1	33.7653	22.2026	32.6553	31.8875
PAPOLA	31.1493	30.2038	42.5389	35.5538
CCNK	33.6343	27.0595	43.3511	21.7366
PCBP4	31.9261	20.5111	30.8626	27.8792
RGS1	0.916815	2.57127	10.1689	4.68177
YPEL3	119.543	86.8399	133.767	118.382
MRPS33	29.3781	25.5518	32.7241	34.9208
NDUFB2	150.343	174.413	171.2	143.438
NUDC	59.8595	68.6171	89.8749	75.3108
MAEA	47.6403	28.9284	42.801	36.3034
ICAM1	82.8274	140.256	128.664	88.494
STRN4	76.6527	72.9794	99.3188	67.2598
IRAK3	1.92938	1.86312	3.96841	2.44062
LYZ	63.2796	19.989	18.4409	54.7684
SI	0	0	0.000365333	0
MUL1	16.4309	15.2677	19.4957	14.9157
TFAP4	10.4828	6.68796	9.08501	8.91948
PDCD7	21.8623	20.1772	26.1234	23.5869
SPG21	39.337	30.4761	34.4943	34.4404
FETUB	0	0	0.00416133	0.014482
DNAJB11	65.7875	84.732	49.7801	73.8788
P3H2	36.4569	14.7233	15.4861	16.3309
THPO	0.60598	0.221741	0.324863	0.279756
CHRD	12.4001	7.9951	9.60508	7.64339
FLT3LG	8.02233	16.4168	14.9805	16.2461
RAB11FIP3	28.8178	26.8332	38.0325	24.4296
GNPTG	63.7091	57.7927	72.3142	61.631
ZNF268	2.37222	2.19248	2.45829	2.74786
GOLGA3	9.99256	8.3619	9.80526	9.9162
PABPC4	217.381	146.954	177.596	173.172
CD209	1.39341	1.29837	0.982625	2.06763
CERS4	62.5956	65.1325	97.5634	85.5553
MCOLN1	25.9822	20.4679	31.9517	27.1088
USP48	17.7392	10.7512	14.8637	16.2014
EFNB1	26.85	17.5319	23.9478	21.0018
PDPR	3.75793	2.82967	3.84193	3.81152
AARS1	41.1721	36.282	39.5054	41.0378
GLG1	28.9782	21.064	27.7702	25.5542
KIF4A	1.06957	0.659973	1.30116	0.900864
TNRC6A	20.2264	19.2168	36.9348	24.7924
PLEKHG2	153.852	114.475	129.173	96.198
DLL3	0.0342963	0.0215395	0.147536	0.0320237
NAT14	16.6173	21.1603	31.7576	24.1468
PITPNM2	10.7335	10.5317	12.1039	10.6723
EXOC1	19.1058	11.1869	13.3362	17.0587
RBM27	2.69095	3.02295	3.29735	3.14421
POU4F3	0.0251755	0.0077205	0.050262	0.0387967
OSBPL8	4.83315	3.58356	5.38542	4.54575
DTX2	15.6451	24.1943	46.2493	27.4192
NLRC4	0.452602	0.251655	0.294401	0.355548
PUS7	5.18727	7.667	6.30344	6.86452
LAMB4	0.215119	0.044926	0.14208	0.149298
NRCAM	6.31309	4.38619	6.56932	8.62436
LAMB1	421.156	186.674	196.689	218.047
SLC26A4	0.164184	0.189016	1.03084	0.232963
SLC26A3	0.00121325	0.008639	0.015996	0.0115817
DLD	21.3751	15.489	19.4899	22.2186
WDR7	2.14698	1.45356	2.09035	2.38078
TXNL1	31.9613	23.5975	24.5548	29.4433
IL5RA	2.99803	2.75344	5.0042	3.86613
ABCC6	11.802	11.8624	11.943	14.6292
CMTM6	17.5776	14.2431	19.1137	19.9519
ITGA6	12.737	8.26989	12.8865	10.4707
RAPGEF4	7.29839	6.00591	5.77605	6.28561
MAP3K20	11.5946	8.2898	8.69535	10.1706
SMPX	1.10291	0.65011	0.396471	0.677464
FH	33.6026	20.1107	31.3273	29.7704
SEL1L3	64.2576	38.884	37.5497	62.9141
TF	1.79623	0.755073	4.28249	2.04378
CDV3	29.1432	28.3549	36.5442	30.9676
MYO15A	2.3259	1.53734	2.03659	2.51304
ALKBH5	29.1137	24.5962	36.4008	30.9608
APOH	0.603546	1.20309	0.584786	0.888063
NLRP1	24.7437	17.5455	27.046	22.9762
PITPNM3	3.6202	2.73659	3.62113	3.44795
SPAG7	49.6605	42.7471	53.8117	48.6993
ORC6	3.0122	1.45013	3.2942	1.9827
ZFHX4	0.280326	0.242735	0.16565	0.204009
SLC17A6	0.00030425	0	0	0
CPA1	0.252795	0.264935	0.289844	0.240153
ZC3HC1	9.28154	7.07972	7.48196	9.02448
ESR1	0.199119	0.201734	0.208616	0.322212
RGS17	0.425476	0.458932	0.486592	0.578933
ANGPT2	23.7674	4.42467	2.67869	4.18365
TMEM101	17.5186	18.7088	22.0761	18.3313
CD200	16.9141	8.533	6.78996	10.4155
CCDC80	84.6706	72.8919	60.9182	91.0219
CMA1	6.64294	0.848888	2.79502	3.30237
PSME1	98.2655	207.235	150.094	172.026
PPP2R3C	23.3538	19.9048	18.7079	21.8638
HAUS4	24.7869	18.0063	21.3065	25.3373
JPH4	1.13332	0.930947	1.80108	1.46645
MYH7	0.0003845	0.007449	0.00474033	0.01216
CEBPE	0.020661	0.010528	0.0234737	0.0259527
SLC7A8	20.797	14.8513	13.5353	10.8917
OSGEP	41.4353	28.4377	38.1535	40.8049
SLC22A17	18.3341	18.8545	25.8676	26.9322
RNF31	52.1754	83.1103	87.4311	69.8944
SCFD1	30.5658	23.0305	28.8854	31.6354
G2E3	2.2263	1.56414	2.4464	2.02433
HECTD1	53.9555	32.4069	48.3207	51.5101
HNRNPC	238.106	245.36	256.508	282.941
RPGRIP1	0.156617	0.19932	0.127847	0.435779
SUPT16H	22.7227	15.0874	18.8556	20.3284
TOX4	26.6309	17.823	27.9858	23.2025
GEMIN2	10.9132	8.40536	9.01303	10.6955
TGM1	3.04432	6.32666	13.1378	3.69694
TINF2	52.0798	59.4558	48.9794	44.6495
DAZL	0.070564	0.0023335	0.0118513	0.0625877
TBL1Y	0	0	0	0
SEMA6A	10.6883	7.65472	9.44372	8.00139
TRPM7	6.32254	5.65089	6.23629	7.53357
TYRO3	13.7399	6.9135	12.266	12.8812
WDR76	2.16326	1.13178	2.01692	1.58823
CAPN3	38.3514	39.9497	24.4223	50.7443
SNAP23	212.557	139.345	155.393	202.227
TBX15	0.938495	0.384051	0.178974	0.193276
PHGDH	26.976	18.1259	27.3714	19.0026
COL9A3	10.2391	8.423	10.2684	14.5893
EZR	78.0348	78.2992	145.001	94.6481
MYL6	1728.2	1546.35	1510.96	1342.46
AGO1	3.014	2.08285	2.69659	2.89427
TEKT2	32.2297	32.1948	59.3683	37.7862
CLSPN	0.901114	0.607527	1.0128	0.918364
RFFL	5.83219	4.59657	9.17699	4.69067
UNC13D	93.9828	75.4556	135.708	96.9283
MFSD11	11.5426	9.39679	11.3254	11.1296
DPYSL2	48.748	31.7402	35.1995	40.5997
TGFB2	4.21634	3.51689	4.657	4.56224
GPATCH2	3.29658	2.84364	3.90812	3.60363
NUP50	6.77505	6.23489	12.5581	8.00004
CDC45	3.31871	2.38281	4.32481	2.07941
COMT	224.314	242.976	265.754	229.604
ADA2	8.39694	6.02569	9.97079	13.3552
VNN3	1.62797	5.41533	10.5772	3.29769
ECHDC1	69.6105	58.1556	66.8509	81.9633
LRRFIP2	30.4495	20.4524	23.3161	24.1935
SEC22C	19.6353	12.2622	20.9482	16.5924
[truncated: 23,886 more rows]
