# Supplementary material for: Acute SARS-CoV-2 Infection is Highly Cytopathic, Elicits a Robust Innate Immune Response and is Efficiently Prevented by EIDD-2801
Source: Res Sq. 2020 Sep 24:rs.3.rs-80404. Preprint. [Version 1] doi: 10.21203/rs.3.rs-80404/v1 (PMC7523135; doi:10.21203/rs.3.rs-80404/v1)
Supplement: 2 [file SupplementaryTable2FoldChangeGeneexpressionalltimepoints.xlsx]

## Sheet: Table S5
Supplementary Table 2. Differential human gene expression in the human lungs of SARS-CoV-2 infected LoMs.
Fold change (log2) in human gene transcript levels in the human lungs of of SARS-CoV-2 infected LoMs compared to naïve controls
		Day post SARS-CoV-2 exposure
		2			6			14
Ensembl Gene ID	GeneSymbol	log2FC	pvalue	adjusted p value	log2FC	pvalue	adjusted p value	log2FC	pvalue	adjusted p value
ENSG00000000971	CFH	1.17648	9.86e-05	0.00333638	0.626222	0.145896	0.551388	0.983528	0.00022394	0.0106232
ENSG00000002079	MYH16	3.82401	0.000469739	0.0122345	1.18517	0.1507	0.55707	1.61121	0.0238846	0.243798
ENSG00000002549	LAP3	2.78871	4.62e-07	3.04e-05	1.17084	0.000755511	0.0394952	1.77388	2.37e-07	3.57e-05
ENSG00000002919	SNX11	0.883071	0.00266432	0.0470896	1.15838	0.0388776	0.334097	0.324913	0.229804	0.695558
ENSG00000002933	TMEM176A	1.39149	0.000172825	0.00534362	1.19558	0.0494459	0.369435	1.53825	0.0289578	0.270095
ENSG00000003096	KLHL13	-1.00613	0.00143766	0.029059	-0.40684	0.414796	0.774768	-0.195604	0.63016	0.925654
ENSG00000004468	CD38	2.68954	7.41e-06	0.000351595	1.5282	0.00913386	0.165898	1.6761	0.00260016	0.0611208
ENSG00000005059	MCUB	1.2417	0.00048466	0.0124804	0.284594	0.56887	0.856364	0.477098	0.344043	0.793835
ENSG00000005810	MYCBP2	1.01609	0.00242824	0.0441509	0.0706266	0.838166	0.957351	0.414201	0.0399655	0.320763
ENSG00000006210	CX3CL1	2.37426	1.24e-07	9.64e-06	1.48947	0.000302362	0.0219819	1.0257	0.000518914	0.0200011
ENSG00000006327	TNFRSF12A	1.35508	4.01e-05	0.00154609	0.873812	0.178206	0.588864	-0.325612	0.580238	0.908255
ENSG00000007908	SELE	2.40509	4.3e-09	4.39e-07	1.30012	0.0240227	0.269574	1.86911	0.00103576	0.0327499
ENSG00000008517	IL32	2.00321	1.46e-08	1.38e-06	0.50662	0.417964	0.777074	0.427371	0.457511	0.859188
ENSG00000008853	RHOBTB2	1.17116	1.68e-05	0.000715568	1.37998	0.00336854	0.100318	0.364093	0.218071	0.681213
ENSG00000010030	ETV7	5.60101	6.37e-37	1.11e-33	3.47618	3.7e-12	2.88e-09	3.46421	4.33e-18	2.97e-15
ENSG00000011201	ANOS1	-1.10809	5.53e-05	0.00201809	-0.201372	0.729507	0.92086	-0.467435	0.394307	0.827719
ENSG00000011422	PLAUR	1.2014	0.00159428	0.0315872	-0.876697	N/A	N/A	-1.15151	N/A	N/A
ENSG00000012223	LTF	2.70065	1.11e-05	0.000496246	1.87835	0.0924228	0.463051	0.474826	0.637336	0.927648
ENSG00000012779	ALOX5	-1.12199	4.5e-05	0.00171448	0.0582786	0.886177	0.970582	-0.144888	0.669179	0.935278
ENSG00000013016	EHD3	-0.88332	0.00217011	0.0404125	-1.08582	0.00127224	0.0566082	-0.933638	2.48e-06	0.000274551
ENSG00000013364	MVP	1.52332	5.63e-08	4.69e-06	1.45766	0.00375219	0.106162	0.860533	0.00457389	0.0890766
ENSG00000018625	ATP1A2	-0.966024	0.00274017	0.0479742	-0.342058	0.460801	0.801335	-0.662999	0.063792	0.406502
ENSG00000019186	CYP24A1	3.6557	3.8e-06	0.000196142	7.19148	1.15e-05	0.00153899	2.67955	0.00421258	0.0845618
ENSG00000020633	RUNX3	1.60795	0.00221948	0.0411553	1.14075	0.0362315	0.322466	1.58138	0.00455867	0.0889654
ENSG00000021645	NRXN3	1.37433	0.000148715	0.00475632	0.634848	0.121615	0.514644	0.920998	0.0304346	0.277702
ENSG00000023445	BIRC3	3.72853	9.84e-13	1.66e-10	2.25409	0.000104955	0.00987444	2.85075	5.17e-06	0.000524079
ENSG00000025708	TYMP	2.93726	5.48e-15	1.2e-12	2.64848	2.4e-08	7.68e-06	2.36889	1.16e-14	5.24e-12
ENSG00000026751	SLAMF7	3.45992	2.2e-09	2.33e-07	1.62787	0.0121489	0.194312	3.8395	7e-06	0.000689443
ENSG00000029153	ARNTL2	1.75538	0.000282523	0.00810046	1.05737	0.13644	0.537442	0.956473	0.198679	0.659673
ENSG00000035720	STAP1	2.32967	0.000241449	0.00709467	0.219119	0.760668	0.931681	1.17283	0.122354	0.547757
ENSG00000037757	MRI1	-1.29754	0.00078265	0.0181924	-0.833809	0.250325	0.658984	-0.829308	0.250435	0.715023
ENSG00000038210	PI4K2B	1.01219	0.00134481	0.0276101	0.251294	0.467628	0.806098	0.478343	0.0141356	0.181879
ENSG00000041353	RAB27B	1.23117	0.00122218	0.0256414	0.972715	0.0176177	0.234042	1.20346	0.00106564	0.0334748
ENSG00000042062	RIPOR3	1.94395	1.91e-07	1.38e-05	0.836108	0.0603029	0.397465	1.4971	0.0055597	0.102048
ENSG00000042286	AIFM2	1.00667	0.00182288	0.0351793	0.923262	0.0219802	0.259715	0.459918	0.0723604	0.433603
ENSG00000042980	ADAM28	1.15229	0.00162433	0.0319878	2.48696	N/A	N/A	1.7234	7.25e-05	0.00457564
ENSG00000043143	JADE2	1.22793	1.87e-05	0.000778863	1.14187	0.00160058	0.0658132	0.626189	2e-06	0.000227773
ENSG00000047457	CP	1.3051	3.54e-05	0.00138905	0.487297	0.62441	0.880781	-0.271092	N/A	N/A
ENSG00000049249	TNFRSF9	3.93577	1.22e-07	9.49e-06	0.718973	0.232871	0.644849	2.84609	0.000282077	0.0125341
ENSG00000050344	NFE2L3	1.25787	0.00263286	0.0466602	0.462665	0.28639	0.686376	1.25161	0.00754643	0.124883
ENSG00000050730	TNIP3	2.91497	2.34e-06	0.000126573	1.77033	0.000389776	0.0257859	2.0101	1.08e-07	1.82e-05
ENSG00000052749	RRP12	0.913892	0.00109068	0.0235447	0.943085	0.0293959	0.294935	0.154412	0.325174	0.782172
ENSG00000054277	OPN3	-1.11088	0.00258681	0.0462535	-1.24965	0.000821345	0.0416451	-0.829924	4.41e-06	0.000460914
ENSG00000054938	CHRDL2	2.39364	1.58e-11	2.28e-09	2.99077	2.82e-05	0.00330757	1.81596	3.38e-12	1.17e-09
ENSG00000055118	KCNH2	-1.09464	0.000224191	0.00663415	0.413841	0.441706	0.789457	-0.075559	0.8824	0.981131
ENSG00000055332	EIF2AK2	2.38332	6.71e-09	6.72e-07	1.07989	0.000399606	0.0258697	1.36234	2.51e-24	2.21e-21
ENSG00000059378	PARP12	3.01766	1.99e-13	3.62e-11	1.71359	3.06e-07	6.89e-05	1.5857	4.9e-14	2.05e-11
ENSG00000060491	OGFR	1.95647	5.32e-10	6.27e-08	1.51292	0.00016858	0.0142351	0.878354	2.12e-09	5.27e-07
ENSG00000060558	GNA15	1.32364	4.2e-06	0.000213328	2.28505	9.14e-06	0.00126216	1.07704	1.51e-06	0.000180009
ENSG00000060982	BCAT1	1.66273	0.00256045	0.0458765	-0.503706	0.51171	0.828079	-0.0840272	N/A	N/A
ENSG00000064195	DLX3	-1.23084	9.06e-05	0.00309489	-0.55907	0.452431	0.795766	-0.727435	0.207023	0.669593
ENSG00000064300	NGFR	1.83909	0.00110124	0.0236845	0.590756	0.39477	0.763319	0.185562	0.715792	0.946058
ENSG00000064886	CHI3L2	1.38443	0.000251151	0.00732666	0.515194	0.48105	0.813114	0.0932219	0.887916	0.982322
ENSG00000064932	SBNO2	1.48539	1.22e-06	7.18e-05	1.86997	0.000147535	0.0128573	0.741049	0.000494075	0.0193516
ENSG00000065618	COL17A1	3.39705	1.51e-06	8.56e-05	2.729	4.92e-05	0.00533336	2.29197	0.000197352	0.00963867
ENSG00000065911	MTHFD2	1.62946	0.000871003	0.0197868	0.264187	0.719334	0.918205	0.149432	0.835438	0.971447
ENSG00000066468	FGFR2	-1.11327	0.000926466	0.0206327	-0.76162	0.277577	0.681538	-0.182574	0.795004	0.964368
ENSG00000067057	PFKP	1.90948	3.15e-08	2.76e-06	0.159652	0.849952	0.960699	-0.585031	N/A	N/A
ENSG00000067066	SP100	1.9431	4.8e-06	0.00023871	0.727014	0.0820968	0.443329	0.883438	0.000110613	0.00643811
ENSG00000067082	KLF6	1.35918	0.00019549	0.00589048	0.0138155	0.981742	0.994934	-0.486379	0.380597	0.819369
ENSG00000067182	TNFRSF1A	0.958323	0.000352326	0.00959463	0.765473	0.0985082	0.4749	0.108091	0.723878	0.947491
ENSG00000067221	STOML1	1.43379	8.33e-08	6.63e-06	1.18418	0.0446497	0.353101	0.263353	0.159852	0.60787
ENSG00000068079	IFI35	4.28116	5.65e-34	8.17e-31	2.66663	7.78e-07	0.000158619	2.27012	2.89e-17	1.77e-14
ENSG00000068366	ACSL4	1.16744	1.86e-05	0.00077721	0.463706	0.439474	0.788337	0.204753	0.683989	0.937688
ENSG00000068615	REEP1	-1.09887	0.000505054	0.0128404	-0.353726	0.618122	0.878779	-0.101567	0.88231	0.981131
ENSG00000069020	MAST4	0.828552	0.00196612	0.0374166	0.414901	0.150767	0.55707	0.308437	0.0826519	0.460986
ENSG00000069399	BCL3	2.55597	2.43e-10	2.99e-08	2.54425	1.47e-06	0.00027102	1.54216	8.42e-07	0.00010604
ENSG00000072736	NFATC3	1.14466	0.000265356	0.00766734	0.692741	0.0783145	0.438231	0.452052	0.0578483	0.387363
ENSG00000072858	SIDT1	2.18364	2.63e-06	0.000140222	1.12414	0.00337632	0.10044	1.22362	9.7e-05	0.00578472
ENSG00000073756	PTGS2	2.3838	1.16e-05	0.000515748	-0.175013	N/A	N/A	-0.410416	N/A	N/A
ENSG00000074410	CA12	2.07993	0.000483841	0.0124716	0.303648	N/A	N/A	-1.35341	N/A	N/A
ENSG00000075234	TTC38	1.00054	0.000161235	0.00505125	0.739024	0.117358	0.507389	0.176322	0.0589425	0.390673
ENSG00000075426	FOSL2	1.42203	0.00143728	0.029059	1.69855	N/A	N/A	0.0528814	0.92798	0.989275
ENSG00000077150	NFKB2	1.38467	0.000537087	0.0134763	0.848486	0.028324	0.290177	0.727723	0.00963595	0.144489
ENSG00000077274	CAPN6	-1.44457	6.3e-07	4e-05	-1.32607	0.0572063	0.389932	-0.985405	0.137826	0.575633
ENSG00000077984	CST7	2.49739	0.00151413	0.030373	0.888795	0.40512	0.769918	1.9757	0.0881176	0.474552
ENSG00000079101	CLUL1	-1.22552	0.00165932	0.0324201	-1.29651	0.076714	0.43392	-0.425509	0.526	0.887569
ENSG00000079385	CEACAM1	2.52887	9.81e-06	0.000449592	0.597482	0.0685318	0.416957	1.26619	0.000798364	0.0275774
ENSG00000080293	SCTR	1.93475	3.11e-06	0.000162671	0.880109	0.180487	0.590262	1.05096	0.0141359	0.181879
ENSG00000081041	CXCL2	5.95595	3.39e-18	1.13e-15	2.97987	0.000250457	0.0189444	2.02689	0.00736432	0.123029
ENSG00000081052	COL4A4	-1.44819	0.000359472	0.00972816	-1.32552	0.0549154	0.384427	-1.42198	0.0261389	0.255809
ENSG00000081248	CACNA1S	-2.0203	8.53e-05	0.00294215	-1.20318	0.175206	0.586822	-2.55488	0.00643248	0.112622
ENSG00000081277	PKP1	2.0139	1.29e-05	0.000569773	1.25328	0.0388065	0.333802	0.695793	0.268059	0.736532
ENSG00000081479	LRP2	1.56266	0.000182728	0.00557043	-0.982229	0.227932	0.641892	-0.58346	N/A	N/A
ENSG00000081842	PCDHA6	-2.24332	0.00160672	0.0317129	-1.52252	0.000138624	0.0122775	-0.0944991	0.820574	0.969326
ENSG00000082074	FYB1	1.01546	0.00236627	0.0433827	0.279579	0.380073	0.75411	2.29104	0.000450694	0.0179698
ENSG00000084453	SLCO1A2	-1.2305	0.000141759	0.00457885	-2.65519	0.00739068	0.153178	-1.98924	0.0717249	0.431687
ENSG00000086544	ITPKC	0.927457	0.00120542	0.0254406	1.59486	0.0010561	0.0496807	0.361407	0.0592121	0.391997
ENSG00000086548	CEACAM6	1.83667	1.52e-05	0.000657879	2.52126	1.44e-05	0.00184035	2.33824	4.01e-07	5.49e-05
ENSG00000086967	MYBPC2	4.5436	6e-08	4.96e-06	-1.54797	N/A	N/A	-0.813481	N/A	N/A
ENSG00000087074	PPP1R15A	1.33981	0.000976505	0.0214716	0.225987	0.53177	0.838435	-0.179522	0.509827	0.880008
ENSG00000087085	ACHE	1.98175	0.000967132	0.0213195	1.34603	0.00826858	0.159449	0.793865	0.00929201	0.140794
ENSG00000087589	CASS4	-1.25167	2.87e-05	0.00115673	-0.81785	0.0642204	0.407338	-0.468555	0.238485	0.703943
ENSG00000089127	OAS1	6.39449	5.84e-52	1.69e-48	4.09758	3.05e-16	4.61e-13	4.40795	3.02e-36	4.03e-33
ENSG00000089356	FXYD3	1.07767	0.00107917	0.0233736	1.27789	0.0296795	0.296251	0.880178	0.0903911	0.480131
ENSG00000089692	LAG3	3.29163	6.18e-10	7.15e-08	3.39966	7.82e-06	0.00110006	2.12215	6.37e-08	1.18e-05
ENSG00000090104	RGS1	3.98081	6.99e-12	1.05e-09	3.1849	N/A	N/A	2.28995	0.0426321	0.331277
ENSG00000090554	FLT3LG	1.43087	6.63e-06	0.000319635	1.0612	0.0269975	0.284851	0.865253	0.00220163	0.0549098
ENSG00000092010	PSME1	1.25424	3.86e-05	0.0015017	0.665257	0.0413808	0.341989	0.746179	4.07e-05	0.00283392
ENSG00000092098	RNF31	0.888721	0.000769892	0.0179439	1.00933	0.0153734	0.219539	0.356979	0.000360614	0.0153293
ENSG00000092295	TGM1	1.00107	0.000769007	0.0179394	2.55537	1.27e-06	0.000241959	0.718222	0.0414594	0.326502
ENSG00000092607	TBX15	3.25556	1.47e-06	8.42e-05	-2.64206	N/A	N/A	-2.45882	N/A	N/A
ENSG00000093134	VNN3	2.05336	0.000578563	0.0142902	2.6136	7.78e-05	0.00774782	1.13855	0.0329151	0.289676
ENSG00000094755	GABRP	2.4637	0.000624465	0.015208	2.39585	0.0020691	0.0764202	2.34576	0.00100016	0.0319177
ENSG00000096968	JAK2	1.78561	0.000849372	0.0194824	0.61803	0.218358	0.632257	0.822708	0.0560826	0.38072
ENSG00000097021	ACOT7	1.07677	0.00010906	0.00364944	0.867694	0.158926	0.569422	0.0835588	0.849869	0.973999
ENSG00000099860	GADD45B	1.47614	8.07e-05	0.00280172	1.61363	0.0137288	0.205668	0.11583	0.758402	0.955483
ENSG00000099937	SERPIND1	2.98391	1.74e-07	1.29e-05	3.35455	2.45e-08	7.75e-06	5.06614	2.34e-09	5.77e-07
ENSG00000099985	OSM	3.40233	0.000192102	0.00581534	2.3825	0.00740021	0.153192	2.07025	0.0183364	0.212391
ENSG00000099998	GGT5	1.99171	4.39e-07	2.91e-05	1.22055	0.15887	0.569422	-0.18962	N/A	N/A
ENSG00000100078	PLA2G3	4.04114	3.07e-25	2.28e-22	2.24834	N/A	N/A	2.01796	0.0205694	0.225474
ENSG00000100092	SH3BP1	0.945832	0.00129489	0.0267762	1.55151	0.00164777	0.0668527	0.904281	2.23e-05	0.00174511
ENSG00000100219	XBP1	0.864319	0.00272355	0.0478118	0.613449	0.120848	0.513174	0.658823	0.0516955	0.36599
ENSG00000100226	GTPBP1	1.34905	4.42e-05	0.00168993	1.02614	0.00232707	0.0814186	0.452471	0.000132841	0.00740192
ENSG00000100292	HMOX1	2.1789	1.82e-08	1.67e-06	-1.61375	N/A	N/A	-2.26484	N/A	N/A
ENSG00000100336	APOL4	1.49514	8.99e-07	5.53e-05	-0.221689	0.735934	0.92357	0.43604	0.531602	0.889848
ENSG00000100342	APOL1	3.29488	3.42e-15	7.82e-13	1.96107	1.97e-10	1.05e-07	2.20646	1.69e-12	6.01e-10
ENSG00000100346	CACNA1I	2.24658	0.00101555	0.0222549	0.660708	0.267332	0.673095	0.212012	0.668487	0.935166
ENSG00000100385	IL2RB	1.92262	0.00167141	0.03257	0.325188	N/A	N/A	1.30224	0.205983	0.669129
ENSG00000100401	RANGAP1	0.900326	0.000470792	0.0122443	0.83649	0.0525171	0.377962	0.262216	0.036068	0.30292
ENSG00000100422	CERK	-0.936293	0.000528172	0.0132864	-0.504088	0.181405	0.591273	-0.839526	0.00470788	0.0911803
ENSG00000100448	CTSG	1.95053	0.00199275	0.0378129	0.330736	N/A	N/A	-0.0699198	0.955749	0.993169
ENSG00000100558	PLEK2	1.22854	0.00120032	0.0254008	0.225646	0.710291	0.91497	0.133547	0.816581	0.968813
ENSG00000100739	BDKRB1	4.38202	1.65e-05	0.000707859	-1.0647	N/A	N/A	-1.54044	N/A	N/A
ENSG00000100889	PCK2	0.988542	0.00276645	0.0483044	1.07767	0.0367044	0.325185	0.707512	0.0103916	0.151268
ENSG00000100902	PSMA6	0.97954	0.00186252	0.035838	0.634442	0.0723952	0.424779	0.354051	0.230417	0.695988
ENSG00000100906	NFKBIA	1.66433	9.89e-05	0.00334522	0.888323	0.0403178	0.338487	0.612289	0.0351746	0.299571
ENSG00000100911	PSME2	1.69052	1.46e-05	0.000635642	0.678712	0.0166746	0.227032	1.04237	1.33e-05	0.00116861
ENSG00000100985	MMP9	4.88851	0.00163025	0.0320559	-3.09683	N/A	N/A	-1.31906	N/A	N/A
ENSG00000101017	CD40	1.3455	8.72e-05	0.00299432	0.12409	0.816211	0.951296	0.461892	0.381242	0.819369
ENSG00000101187	SLCO4A1	4.09578	2.13e-14	4.45e-12	4.25956	1.01e-05	0.0013788	1.74431	0.0144908	0.185397
ENSG00000101198	NKAIN4	2.63735	0.000715236	0.0169431	-0.234084	0.787778	0.940904	-1.31369	0.138447	0.576341
ENSG00000101280	ANGPT4	-2.33542	1.06e-05	0.000479682	-1.13401	0.160951	0.571832	-1.38798	0.0797848	0.453266
ENSG00000101282	RSPO4	1.18202	0.00127607	0.0264922	0.731987	0.289751	0.688499	0.974283	0.0947636	0.490281
ENSG00000101294	HM13	0.906481	0.000497287	0.0127098	0.571421	0.309744	0.705096	-0.023018	0.945012	0.991738
ENSG00000101307	SIRPB1	-2.26948	0.00065987	0.0158918	-1.40359	0.0486572	0.366705	-1.14101	0.169964	0.624244
ENSG00000101311	FERMT1	1.48215	9.55e-05	0.00324417	0.748949	0.0231822	0.265152	1.05028	0.00152838	0.0428358
ENSG00000101342	TLDC2	2.50501	1.24e-06	7.27e-05	1.41907	3.21e-05	0.00370361	1.4673	1.82e-08	3.79e-06
ENSG00000101347	SAMHD1	2.3264	6.17e-07	3.93e-05	0.747607	0.0149085	0.215542	1.27189	1.1e-09	2.88e-07
ENSG00000101443	WFDC2	2.68804	1.44e-07	1.09e-05	1.81934	0.0456731	0.356031	0.723636	0.417393	0.841036
ENSG00000101680	LAMA1	2.74738	2.4e-05	0.00097826	-0.440434	0.540005	0.842394	-0.648493	0.362899	0.80727
ENSG00000101745	ANKRD12	0.993387	0.00136951	0.0279856	0.557035	0.0869677	0.453517	0.462951	0.00176885	0.0470404
ENSG00000101825	MXRA5	0.786679	0.00278537	0.0484709	-1.68052	N/A	N/A	-0.920812	N/A	N/A
ENSG00000101986	ABCD1	0.912675	0.000932481	0.0207312	1.04595	0.0533464	0.380417	0.397179	0.128293	0.558327
ENSG00000102265	TIMP1	2.00926	3.41e-10	4.12e-08	-0.634512	0.540249	0.842394	-1.38305	N/A	N/A
ENSG00000102452	NALCN	-1.60318	0.00035919	0.00972816	-0.562573	0.415588	0.775715	-0.996597	0.0958416	0.493266
ENSG00000102524	TNFSF13B	3.4882	4.57e-11	6.07e-09	2.08454	2.62e-10	1.37e-07	3.10968	1.21e-07	1.98e-05
ENSG00000102794	ACOD1	7.928	0.000463277	0.0120973	2.26823	0.54817	N/A	3.90441	0.0726468	N/A
ENSG00000102871	TRADD	1.07247	3.97e-05	0.00153433	0.926629	0.0702365	0.420517	0.467215	0.00663026	0.114937
ENSG00000103257	SLC7A5	1.76006	1.42e-07	1.08e-05	1.31174	0.0443251	0.351946	0.201888	0.764899	0.957385
ENSG00000103490	PYCARD	1.01026	0.0022305	0.0413007	1.03562	0.0996318	0.476362	0.382112	0.0052514	0.0986454
ENSG00000103534	TMC5	1.42868	1.78e-05	0.000751914	2.39242	0.000111385	0.0103271	1.2283	9.38e-07	0.000116065
ENSG00000103647	CORO2B	-1.10417	9.01e-05	0.00308345	-0.608552	0.11467	0.503207	-0.715479	0.051338	0.364686
ENSG00000104059	FAM189A1	-0.96245	0.00252918	0.045494	-0.535342	0.48152	0.813656	-1.01641	0.21395	0.678221
ENSG00000104140	RHOV	2.47444	1.01e-05	0.000456433	2.92282	4.24e-06	0.000686457	1.9485	2.09e-05	0.00165475
ENSG00000104213	PDGFRL	1.47453	0.00014941	0.00477268	-0.359544	0.51821	0.831041	-0.552333	0.280682	0.745273
ENSG00000104312	RIPK2	2.017	0.000490387	0.0125905	0.16637	0.755792	0.929695	0.467721	0.366146	0.809823
ENSG00000104332	SFRP1	1.43245	0.000245095	0.00718559	-0.755921	0.133848	0.53422	-0.112831	0.838612	0.972147
ENSG00000104415	CCN4	2.00137	0.000712525	0.0168942	-1.52087	0.113207	0.500993	-1.16008	N/A	N/A
ENSG00000104518	GSDMD	1.3881	4.2e-07	2.8e-05	1.03229	0.0489292	0.368155	0.605652	0.000147358	0.00788239
ENSG00000104689	TNFRSF10A	1.68517	0.000487176	0.0125328	1.07639	0.0311331	0.301471	0.39485	0.268175	0.736604
ENSG00000104825	NFKBIB	1.10128	0.000136784	0.00444573	0.92046	0.0476664	0.362532	0.382203	0.183423	0.642507
ENSG00000104856	RELB	2.42114	8.03e-08	6.44e-06	1.6138	0.00119942	0.0548104	1.3252	0.00165228	0.045137
ENSG00000104951	IL4I1	4.67033	8.73e-18	2.74e-15	1.93672	0.0385755	0.333261	1.97884	0.0178211	0.208965
ENSG00000105246	EBI3	1.95217	0.000525845	0.0132623	1.59527	N/A	N/A	1.70299	0.00319693	0.070615
ENSG00000105287	PRKD2	1.42542	2.37e-07	1.7e-05	1.05445	0.0183894	0.239467	0.258938	0.169501	0.623701
ENSG00000105327	BBC3	1.15862	0.000187461	0.00569469	1.24579	0.0230045	0.264635	0.732115	0.00113213	0.0347915
ENSG00000105371	ICAM4	-1.28643	2.79e-06	0.000147531	-1.39381	0.130435	0.529149	-1.27739	0.141575	0.580403
ENSG00000105402	NAPA	1.45476	3.15e-08	2.76e-06	1.06439	0.0129411	0.199747	0.408017	0.0128281	0.17114
ENSG00000105404	RABAC1	1.2349	0.00171157	0.0332282	0.90219	0.152863	0.559584	-0.0704289	0.826233	0.970215
ENSG00000105447	GRWD1	0.947666	0.000347294	0.0095077	0.997136	0.0452009	0.354552	0.108295	0.389314	0.824448
ENSG00000105499	PLA2G4C	1.25845	5.65e-05	0.00205131	0.104171	0.845798	0.959659	0.8715	0.159607	0.607356
ENSG00000105559	PLEKHA4	2.92147	1.6e-16	4.16e-14	0.799595	0.125984	0.522581	0.722434	0.115059	0.533377
ENSG00000105639	JAK3	3.23999	2.26e-11	3.2e-09	1.32213	0.100366	0.477744	1.64013	N/A	N/A
ENSG00000105641	SLC5A5	5.00035	0.00237758	0.0434676	8.42288	1.78e-08	5.96e-06	2.67225	0.189573	N/A
ENSG00000105699	LSR	0.916704	0.000446145	0.011685	1.55085	0.00490143	0.123056	0.627906	0.0438426	0.335898
ENSG00000105711	SCN1B	1.44584	0.000734304	0.0172847	2.15662	0.000111665	0.0103271	0.800662	0.0261014	0.255809
ENSG00000105835	NAMPT	2.69403	2.69e-06	0.000143135	1.66552	N/A	N/A	0.331591	0.633916	0.92616
ENSG00000105939	ZC3HAV1	1.41333	0.000738009	0.0173562	0.0710956	0.839731	0.957778	0.216093	0.280695	0.745273
ENSG00000105963	ADAP1	1.13964	0.000461454	0.0120617	1.76454	0.00630356	0.140842	0.919009	0.0274255	0.262327
ENSG00000105996	HOXA2	-1.14221	0.000387623	0.0103289	-1.21926	0.0465607	0.359145	-0.511317	0.219393	0.68291
ENSG00000105997	HOXA3	-1.00202	0.00161425	0.0318373	-0.808365	0.12946	0.527371	-0.27849	0.500037	0.876186
ENSG00000106004	HOXA5	-0.99668	0.000497244	0.0127098	-0.723316	0.154573	0.562402	-0.20455	0.671659	0.936188
ENSG00000106006	HOXA6	-1.1148	0.000747995	0.0175337	-1.30087	0.0305509	0.299007	-0.940152	0.0937697	0.487426
ENSG00000106066	CPVL	-1.31387	0.000238185	0.00701461	-0.611222	0.242926	0.651881	-0.649659	0.1573	0.603488
ENSG00000106366	SERPINE1	1.23872	6.17e-05	0.00222009	-1.55892	N/A	N/A	-2.9595	N/A	N/A
ENSG00000106688	SLC1A1	-1.08656	0.000136034	0.00443329	0.441162	0.46871	0.806351	-0.44162	0.332241	0.787018
ENSG00000106785	TRIM14	3.41831	8.84e-17	2.4e-14	2.04595	2.56e-09	1.15e-06	2.31995	3.4e-17	1.99e-14
ENSG00000107201	DDX58	4.43442	2.87e-16	7.33e-14	2.08927	2.73e-11	1.77e-08	2.49399	1.74e-38	2.72e-35
ENSG00000107262	BAG1	0.838272	0.00196542	0.0374166	0.293468	0.261135	0.668503	0.0897134	0.508262	0.880008
ENSG00000107742	SPOCK2	-1.40392	2.77e-05	0.00112077	0.262075	0.717776	0.91751	-0.832543	0.268815	0.736751
ENSG00000108179	PPIF	0.935054	0.00263118	0.0466602	0.982086	0.0274003	0.286986	0.273424	0.425375	0.845601
ENSG00000108342	CSF3	4.4966	1.22e-11	1.79e-09	5.0972	5.04e-08	1.47e-05	1.8907	1.65e-07	2.64e-05
ENSG00000108551	RASD1	1.27952	0.000147095	0.00471611	1.91699	0.00784057	0.156409	-0.206253	0.685715	0.938118
ENSG00000108576	SLC6A4	-1.4156	0.00072596	0.0171348	-0.284827	0.77023	0.934268	-1.23299	0.193257	0.654513
ENSG00000108679	LGALS3BP	1.93834	4.71e-14	9.29e-12	2.30362	8.64e-05	0.00842068	1.41024	4.32e-14	1.87e-11
ENSG00000108688	CCL7	8.10321	1.43e-09	1.56e-07	0.939467	0.508314	0.826964	5.15545	0.00108504	0.0337375
ENSG00000108691	CCL2	3.19201	2.22e-07	1.6e-05	0.892931	0.0349682	0.317521	1.38685	0.00327157	0.0718338
ENSG00000108700	CCL8	5.70089	2.38e-16	6.14e-14	2.12954	1.85e-06	0.000334007	3.65716	1.68e-07	2.66e-05
ENSG00000108771	DHX58	3.08766	7.77e-12	1.16e-09	1.8179	9.26e-08	2.47e-05	1.77796	3.27e-17	1.96e-14
ENSG00000108821	COL1A1	0.912148	0.00267205	0.0471527	-0.0861364	0.894002	0.97387	-0.6106	0.218561	0.681833
ENSG00000108950	FAM20A	2.09853	6.83e-08	5.59e-06	1.01609	0.0395577	0.335907	1.13707	0.0205152	0.225227
ENSG00000109193	SULT1E1	-1.4576	8.2e-05	0.00283764	-1.10943	0.221926	0.635834	-0.487911	0.596938	0.913501
ENSG00000109205	ODAM	-1.03027	0.0010029	0.0220148	-0.906497	0.231036	0.643666	-0.507638	0.469999	0.864463
ENSG00000109323	MANBA	-0.818224	0.00247621	0.0447989	-1.08797	0.00186467	0.0719156	-0.329316	0.0682139	0.41973
ENSG00000109424	UCP1	-2.62573	2.94e-05	0.00117844	-1.24284	0.198181	0.610029	-0.714069	0.367818	0.811043
ENSG00000109854	HTATIP2	0.910924	0.000922163	0.0206213	-0.0437696	0.945467	0.98567	0.315499	0.630563	0.925654
ENSG00000110057	UNC93B1	1.73267	6e-10	7.01e-08	2.14528	0.000976042	0.0470039	1.02902	0.063004	0.403867
ENSG00000110400	NECTIN1	0.937744	0.00259509	0.0463696	1.29123	0.00328739	0.0993158	0.510136	0.114661	0.532237
ENSG00000110436	SLC1A2	-1.36631	0.000664137	0.0159356	-1.69405	0.0122485	0.195329	-0.770346	0.221083	0.684376
ENSG00000110446	SLC15A3	3.52868	4.77e-22	2.43e-19	2.35139	3.63e-05	0.00413027	1.86628	7.87e-17	4.34e-14
ENSG00000110680	CALCA	1.54658	0.000171905	0.00532148	2.02995	0.00123815	0.0558969	0.385278	0.514072	0.881683
ENSG00000110719	TCIRG1	0.938379	0.000557281	0.013857	0.996502	0.0141751	0.209466	0.50779	0.000238383	0.0110653
ENSG00000110848	CD69	1.32564	0.00160555	0.0317129	0.56196	0.344145	0.731268	1.50648	0.00573825	0.104302
ENSG00000110852	CLEC2B	1.32659	2.97e-05	0.0011893	0.542505	0.338924	0.726271	0.17605	0.730549	0.948677
ENSG00000110876	SELPLG	-1.00681	0.0007482	0.0175337	0.0153833	0.974616	0.993358	0.446287	0.313569	0.773403
ENSG00000110944	IL23A	2.93641	6.64e-05	0.00236547	1.2299	0.0336444	0.312836	0.563103	0.292834	0.754726
ENSG00000111012	CYP27B1	1.25786	0.00211521	0.0395598	1.28472	0.00799951	0.158382	1.77091	0.00555549	0.102048
ENSG00000111057	KRT18	0.937621	0.0013784	0.0281232	1.37774	0.00101856	0.048502	0.418974	0.00480477	0.0924194
ENSG00000111262	KCNA1	2.57074	0.00248951	0.0450082	1.83997	0.00643065	0.142661	1.86671	0.0799881	0.453707
ENSG00000111305	GSG1	-3.17312	5.94e-05	0.00214416	-2.51543	0.0393145	0.335097	-1.86441	0.111736	0.527486
ENSG00000111331	OAS3	5.15751	4.68e-22	2.43e-19	2.6195	3.52e-16	5.04e-13	3.00674	9.86e-29	1.07e-25
ENSG00000111335	OAS2	4.37652	1.5e-17	4.61e-15	2.49235	1.18e-13	9.74e-11	3.03014	1.59e-40	2.97e-37
ENSG00000111344	RASAL1	2.69388	0.00176068	0.0341307	2.34322	0.00137269	0.0589515	1.69788	0.0235977	0.241771
ENSG00000111801	BTN3A3	1.22099	0.000937977	0.0208178	0.639617	0.133581	0.533884	1.34829	3.34e-08	6.75e-06
ENSG00000111912	NCOA7	3.06553	1.03e-08	9.95e-07	2.02332	N/A	N/A	0.848972	0.0786551	0.450731
ENSG00000112096	SOD2	2.55149	1.81e-05	0.000759242	1.40953	0.0561086	0.386293	0.898993	0.164256	0.613765
ENSG00000112164	GLP1R	-2.74007	0.000393974	0.0104684	-0.483401	0.700197	0.91179	-1.43475	0.288194	0.751787
ENSG00000112343	TRIM38	1.66228	5.39e-05	0.00197913	0.300483	0.409577	0.77209	0.570025	0.0330378	0.290029
ENSG00000112773	TENT5A	1.88138	1.8e-05	0.000759242	0.214489	0.595904	0.870361	0.470485	0.206908	0.669593
ENSG00000113205	PCDHB3	-1.0336	0.00147211	0.0296404	-0.810378	0.017465	0.233581	-0.909229	2.62e-05	0.00196863
ENSG00000113211	PCDHB6	-1.21212	0.000374896	0.0100515	-0.997041	0.029309	0.294733	-0.846385	0.000619167	0.0227152
ENSG00000113212	PCDHB7	-1.24378	0.000352325	0.00959463	-1.00357	0.00554723	0.130929	-1.13506	1.01e-05	0.00091109
ENSG00000113396	SLC27A6	-1.90898	0.000293282	0.00829924	-1.46832	0.103492	0.483646	-1.31665	0.121395	0.545723
ENSG00000113739	STC2	2.34533	0.00053729	0.0134763	-1.46111	N/A	N/A	-2.1888	N/A	N/A
ENSG00000114200	BCHE	-1.05999	0.00148857	0.0299254	-0.962791	0.0716314	0.423139	-0.312824	0.359075	0.804652
ENSG00000114646	CSPG5	2.60536	6.13e-14	1.17e-11	1.80975	1.36e-05	0.00174238	2.14142	0.00179981	0.0474981
ENSG00000114767	RRP9	1.0857	0.000217958	0.00648494	1.11659	0.0379721	0.33068	0.243293	0.160678	0.608796
ENSG00000114771	AADAC	1.50177	8.77e-05	0.00300959	0.941432	0.094735	0.467649	3.0881	0.000313554	0.0136944
ENSG00000115009	CCL20	5.81339	6.46e-05	0.00231012	0.635289	0.689589	0.908382	0.717826	N/A	N/A
ENSG00000115107	STEAP3	1.12173	0.000858892	0.0195972	1.41562	0.00155778	0.0648097	0.798722	0.0166747	0.201409
ENSG00000115267	IFIH1	4.63037	3.48e-15	7.82e-13	2.15065	8.56e-14	7.51e-11	2.77963	7.87e-39	1.3e-35
ENSG00000115415	STAT1	3.70557	4.3e-14	8.55e-12	2.24652	5.57e-09	2.29e-06	2.85562	6.1e-14	2.52e-11
ENSG00000115590	IL1R2	2.63022	0.00156858	0.0312444	1.88785	0.0151827	0.217501	0.872798	0.183975	0.642525
ENSG00000115596	WNT6	3.98768	3.86e-07	2.61e-05	2.87343	0.00123292	0.0558969	1.66017	0.0273656	0.262176
ENSG00000115602	IL1RL1	2.1924	0.00199669	0.0378324	4.95467	N/A	N/A	0.255858	0.721264	0.947119
ENSG00000115902	SLC1A4	0.958397	0.00143668	0.029059	0.460859	0.287466	0.686672	0.238934	0.503782	0.877948
ENSG00000116133	DHCR24	1.2829	0.000261304	0.00759	1.30499	0.0174536	0.233557	0.926869	0.000290368	0.0128371
ENSG00000116147	TNR	-2.5716	0.000359024	0.00972816	-1.88456	0.128745	0.526542	-2.21518	0.0585524	0.389098
ENSG00000116514	RNF19B	1.64163	0.00017634	0.00542652	1.11625	4.01e-05	0.0045067	0.782399	2.69e-05	0.00201634
ENSG00000116649	SRM	1.16207	0.00012408	0.00408382	1.11253	0.0565837	0.388001	0.18175	0.414783	0.839717
ENSG00000116663	FBXO6	2.60541	3.51e-17	9.93e-15	1.88393	0.000376042	0.0251218	1.40184	2.34e-07	3.57e-05
ENSG00000116670	MAD2L2	1.03405	0.000138107	0.00448315	1.00244	0.0564419	0.387822	0.102533	0.774984	0.958557
ENSG00000116690	PRG4	2.31805	0.000326698	0.0090771	0.0151509	N/A	N/A	-2.36224	N/A	N/A
ENSG00000116852	KIF21B	-1.8042	1.45e-06	8.34e-05	-1.47522	0.000310659	0.0222871	-1.49431	0.000166824	0.0085491
ENSG00000116883		-0.97822	0.000545809	0.0136368	-0.493983	0.220574	0.634245	-0.555051	0.0657881	0.413008
ENSG00000117069	ST6GALNAC5	-1.52205	0.000929802	0.0206893	-0.881419	0.194537	0.605477	-1.05659	0.084534	0.464846
ENSG00000117091	CD48	2.26795	1.71e-07	1.27e-05	0.800974	0.224083	0.638141	2.43826	0.002531	0.0601848
ENSG00000117226	GBP3	2.14475	0.00105553	0.0229956	0.597337	0.181563	0.591505	1.03021	0.000628714	0.0229859
ENSG00000117228	GBP1	4.18007	9.56e-10	1.07e-07	1.7574	0.00225305	0.0807119	2.38035	1.19e-06	0.000144264
ENSG00000117266	CDK18	1.24456	1.57e-06	8.83e-05	0.429971	0.373192	0.748705	0.384972	0.0667246	0.415133
ENSG00000117525	F3	1.77888	5.97e-08	4.95e-06	1.66007	N/A	N/A	0.158559	0.780269	0.959383
ENSG00000117594	HSD11B1	1.75119	0.00200946	0.0380467	-0.550836	0.487984	0.817324	-0.410454	0.625149	0.923906
ENSG00000117598	PLPPR5	-2.26047	0.00030116	0.0084761	-2.26729	0.000680744	0.037093	-2.07208	0.000126336	0.00711003
ENSG00000118156	ZNF541	1.85738	0.00159748	0.0316265	1.59688	0.00852804	0.160683	0.737696	0.02406	0.245166
ENSG00000118160	SLC8A2	2.36027	0.000384243	0.0102704	1.17176	0.00626765	0.140634	0.8721	0.0743994	0.440236
ENSG00000118322	ATP10B	4.6583	9.34e-13	1.59e-10	1.4338	0.234811	0.646649	1.05448	0.400218	0.831374
ENSG00000118503	TNFAIP3	1.95828	0.00124723	0.0259763	1.11821	0.0673571	0.414838	0.75605	0.0828848	0.461013
ENSG00000118526	TCF21	-1.17146	0.000180865	0.00552656	-0.828907	0.225625	0.640412	-0.448276	0.497914	0.875015
ENSG00000118946	PCDH17	0.921093	0.00124164	0.0258805	0.571166	0.105793	0.488245	0.51066	0.10377	0.511682
ENSG00000119280	C1orf198	-0.98083	0.00100262	0.0220148	-1.01298	0.00485491	0.122681	-1.00091	0.000380987	0.0158743
ENSG00000119457	SLC46A2	-1.38312	7.63e-05	0.00266262	-1.02414	0.149375	0.55645	-0.763866	0.145996	0.586133
ENSG00000119508	NR4A3	3.74098	4.09e-07	2.74e-05	1.81061	0.0174183	0.233418	0.683371	0.268381	0.736604
ENSG00000119535	CSF3R	1.19286	0.000194864	0.00588312	-0.0985628	0.839338	0.957729	-0.0929549	0.69305	0.939801
ENSG00000119630	PGF	1.5854	0.000395401	0.0104932	-2.02469	N/A	N/A	-3.06506	N/A	N/A
ENSG00000119686	FLVCR2	-1.09335	0.00164613	0.0322948	-0.607511	0.194941	0.606119	-0.283044	0.5	0.876186
ENSG00000119915	ELOVL3	3.37522	3.33e-06	0.000173427	1.39234	0.00602295	0.137386	1.70502	0.000144972	0.00781217
ENSG00000119917	IFIT3	5.55901	6.09e-27	5.29e-24	2.97312	4.52e-12	3.24e-09	3.16875	2.5e-13	9.62e-11
ENSG00000119922	IFIT2	5.82488	4.5e-18	1.46e-15	2.6786	8.78e-16	1.04e-12	3.02174	8.97e-14	3.65e-11
ENSG00000119938	PPP1R3C	-1.50295	3.28e-07	2.24e-05	-1.79864	0.00885081	0.163376	-0.844307	0.0101495	0.149464
ENSG00000120057	SFRP5	-2.40128	2.31e-07	1.66e-05	-2.40334	0.0356406	0.32021	-3.46888	0.00115676	0.0353102
ENSG00000120217	CD274	4.29534	0.000858542	0.0195972	2.25207	7.28e-05	0.00743992	2.0706	7.68e-07	9.81e-05
ENSG00000120594	PLXDC2	-0.864432	0.00233584	0.0430674	-0.917313	0.0675079	0.415008	-0.852969	0.00593725	0.106745
ENSG00000120708	TGFBI	-0.862065	0.00258169	0.0461936	-2.42304	0.000173752	0.0145364	-2.0859	0.00108187	0.0337204
ENSG00000120738	EGR1	3.08239	1.15e-06	6.83e-05	0.969925	0.0989351	0.475403	0.0449975	0.922779	0.988372
ENSG00000120820	GLT8D2	-0.831683	0.00267698	0.0471527	-1.19216	0.00290624	0.0927471	-0.658698	0.000142219	0.00776875
ENSG00000120832	MTERF2	-0.846253	0.00279088	0.0484709	-0.721427	0.0846533	0.448679	-0.318477	0.176658	0.632388
ENSG00000120833	SOCS2	1.37662	0.000416627	0.0110005	1.19788	0.170133	0.580853	-0.231149	0.72679	0.948228
ENSG00000120899	PTK2B	1.01348	0.000251314	0.00732666	0.808329	0.053609	0.381373	0.615292	0.0280885	0.265318
ENSG00000120903	CHRNA2	-2.08367	5.99e-05	0.0021585	-3.28378	0.007326	0.152405	-2.52141	0.0272086	0.26132
ENSG00000121060	TRIM25	2.07132	1.11e-06	6.61e-05	0.527235	0.0799008	0.440439	0.6835	2.09e-05	0.00165451
ENSG00000121380	BCL2L14	3.78105	1e-15	2.41e-13	2.10624	1.66e-07	4.11e-05	2.66459	6.82e-17	3.83e-14
ENSG00000121577	POPDC2	1.67778	0.00273625	0.0479378	-1.50843	N/A	N/A	-1.35625	N/A	N/A
ENSG00000121858	TNFSF10	2.00943	0.000272721	0.00783668	0.141784	0.705869	0.913454	0.854427	0.00179667	0.0474656
ENSG00000122643	NT5C3A	3.01977	1e-09	1.12e-07	0.987303	0.00111896	0.0518304	1.12624	1.52e-05	0.00128833
ENSG00000122694	GLIPR2	1.07192	0.000364349	0.00981371	0.0758107	0.8568	0.962859	0.12451	0.702614	0.94289
ENSG00000123240	OPTN	1.80226	0.000288487	0.00821714	0.0855717	0.860969	0.96362	0.442418	0.286129	0.750434
ENSG00000123358	NR4A1	2.1466	1.76e-06	9.83e-05	2.18823	0.00633835	0.141494	0.33131	0.522315	0.886102
ENSG00000123360	PDE1B	2.40289	4.28e-06	0.000216592	-0.894165	N/A	N/A	-1.39677	N/A	N/A
ENSG00000123609	NMI	2.69284	3.99e-08	3.43e-06	1.12113	0.000953493	0.0462955	1.64358	1.63e-08	3.46e-06
ENSG00000123685	BATF3	3.38756	1.88e-08	1.71e-06	0.484394	0.490198	0.818385	0.355525	0.603507	0.916371
ENSG00000123992	DNPEP	1.01639	0.000131674	0.00430114	1.00438	0.0280338	0.289229	0.234369	0.317294	0.776349
ENSG00000124102	PI3	3.04669	4.45e-05	0.00169894	5.08248	1.16e-08	4.22e-06	2.93374	7.61e-06	0.000734014
ENSG00000124201	ZNFX1	2.63304	5.43e-09	5.48e-07	0.889531	0.00649499	0.143343	0.885434	0.00119894	0.0363606
ENSG00000124205	EDN3	-2.20025	5.64e-06	0.000277051	-1.37363	0.235951	0.647548	-2.04617	0.0855033	0.467444
ENSG00000124249	KCNK15	2.69893	0.000500921	0.0127665	1.59529	0.125573	0.521764	-0.360029	N/A	N/A
ENSG00000124256	ZBP1	7.19043	6.03e-60	3.14e-56	5.4278	1.14e-20	3.11e-17	6.66089	3.26e-21	2.61e-18
ENSG00000124391	IL17C	3.43227	0.00158823	0.0315393	1.13605	0.241447	0.651685	0.819111	0.374822	0.815461
ENSG00000124469	CEACAM8	-4.79474	1.77e-07	1.3e-05	-1.97721	0.0818877	0.443215	-3.11146	0.0266047	0.258138
ENSG00000124875	CXCL6	2.01555	4.67e-05	0.00176451	2.87392	0.000228177	0.0175138	1.45687	0.0383257	0.313699
ENSG00000124920	MYRF	-0.976087	0.00278875	0.0484709	0.428689	0.439341	0.788301	-0.727699	0.139186	0.57745
ENSG00000125144	MT1G	2.99196	4.46e-08	3.79e-06	1.87452	0.0203203	0.251036	1.51779	0.0933362	0.486885
ENSG00000125148	MT2A	3.61674	8.56e-34	1.17e-30	3.03739	0.00021478	0.01687	0.8378	0.128698	0.55892
ENSG00000125347	IRF1	3.08661	3.08e-11	4.22e-09	1.85002	1.33e-08	4.64e-06	1.71758	6.38e-06	0.00063512
ENSG00000125730	C3	1.36834	5.79e-06	0.000283906	0.788721	0.210134	0.622509	0.705782	0.24498	0.709883
ENSG00000125735	TNFSF14	3.28898	2.39e-13	4.25e-11	1.56361	0.0360799	0.321749	2.6303	0.00349469	0.0744059
ENSG00000125740	FOSB	3.68929	8.41e-10	9.52e-08	0.709853	0.246045	0.654366	0.939138	0.133167	0.566542
ENSG00000125826	RBCK1	1.6663	1.61e-08	1.49e-06	1.00403	0.0357458	0.320413	0.575274	1.83e-05	0.00148885
ENSG00000125872	LRRN4	1.86731	2.63e-07	1.85e-05	3.60611	1.22e-14	1.33e-11	2.25392	6.02e-07	8.05e-05
ENSG00000126246	IGFLR1	1.26598	1.48e-05	0.000642382	1.16903	0.0205663	0.252208	1.01815	0.0145872	0.186036
ENSG00000126262	FFAR2	2.19114	5.01e-05	0.00187426	-1.30718	0.206152	0.618746	-1.44412	0.131389	0.562811
ENSG00000126561	STAT5A	1.18256	0.000620924	0.0151359	0.841608	0.0300818	0.297643	0.517118	0.0378553	0.311391
ENSG00000126709	IFI6	5.76575	8.26e-79	7.17e-75	5.83136	1.87e-21	5.66e-18	4.98357	4.6e-169	1.29e-164
ENSG00000126861	OMG	1.23096	0.000924943	0.0206327	2.15982	0.00302553	0.0944214	1.57578	0.0319319	0.284883
ENSG00000126890	CTAG2	10.2075	0.000142951	0.00460022	1.49087	N/A	N/A	-0.147743	N/A	N/A
ENSG00000126950	TMEM35A	-1.48339	8.24e-06	0.000386378	-1.07245	0.0601731	0.397265	-0.495568	0.336342	0.789172
ENSG00000127191	TRAF2	0.996628	0.000151294	0.00481178	0.824601	0.129544	0.527371	0.476429	0.103794	0.511682
ENSG00000127666	TICAM1	1.32108	0.00012538	0.0041214	0.993641	0.0216274	0.258185	0.306613	0.0795849	0.452618
ENSG00000128016	ZFP36	1.93264	5.92e-06	0.000289327	2.4062	0.00305081	0.0949074	0.290441	0.427537	0.84664
ENSG00000128045	RASL11B	-1.33935	6.21e-06	0.000301758	-1.19648	0.0081025	0.158382	-0.740418	0.0662413	0.413666
ENSG00000128165	ADM2	1.60507	0.0016621	0.0324371	1.15886	0.0493783	0.369297	1.4794	0.0328861	0.289539
ENSG00000128228	SDF2L1	1.3977	9.6e-07	5.84e-05	1.7473	N/A	N/A	0.912464	0.00210838	0.0534387
ENSG00000128268	MGAT3	-1.12987	0.00047144	0.012249	-0.490493	0.303729	0.699685	-0.683332	0.0787966	0.450773
ENSG00000128274	A4GALT	1.9098	3.52e-07	2.4e-05	1.43552	0.0348637	0.317251	0.361989	0.515335	0.882056
ENSG00000128284	APOL3	1.84027	1.16e-05	0.000516227	1.03386	0.00227276	0.0810976	1.48905	1e-05	0.000910971
ENSG00000128335	APOL2	2.44322	2.97e-07	2.06e-05	0.594509	0.186423	0.596992	0.842097	0.0407719	0.323994
ENSG00000128342	LIF	3.25553	7.61e-15	1.62e-12	1.3725	0.220538	0.634245	-0.224961	N/A	N/A
ENSG00000128383	APOBEC3A	9.57963	6.79e-07	4.26e-05	5.32946	4.43e-09	1.91e-06	4.51593	8.79e-10	2.4e-07
ENSG00000128394	APOBEC3F	1.94081	1.56e-08	1.46e-06	1.00341	0.0107779	0.18132	1.02655	1.75e-06	0.000202549
ENSG00000128422	KRT17	4.04811	3.47e-15	7.82e-13	3.54117	0.025685	0.279686	0.192156	N/A	N/A
ENSG00000128606	LRRC17	-1.24237	0.000926283	0.0206327	-1.53596	0.0126468	0.197398	-0.983647	0.000151663	0.00800804
ENSG00000128918	ALDH1A2	-0.882405	0.0019177	0.0366842	-0.477955	0.316159	0.710561	-0.397482	0.346041	0.795654
ENSG00000128965	CHAC1	2.2946	5.26e-07	3.4e-05	1.6991	0.00123525	0.0558969	0.466666	0.314571	0.774173
ENSG00000129048	ACKR4	1.83338	9.55e-06	0.000440026	0.257285	0.567647	0.855609	0.731259	0.0357038	0.301427
ENSG00000129451	KLK10	1.72256	2.51e-08	2.24e-06	2.2338	0.00155301	0.0647645	1.02622	0.105179	0.515223
ENSG00000129667	RHBDF2	1.7517	1.42e-05	0.000620745	0.892518	0.0858479	0.451186	0.615651	0.205338	0.667418
ENSG00000129910	CDH15	2.43126	0.000270523	0.00778209	2.62119	0.00171293	0.0682913	1.65749	0.00149104	0.0421681
ENSG00000129911	KLF16	0.953814	0.000517966	0.013092	1.59023	0.0032049	0.0976918	0.449237	0.00744803	0.123985
ENSG00000129988	LBP	7.28838	0.000503033	0.0128015	5.16614	0.000536826	0.0308385	3.08548	0.0505839	0.362596
ENSG00000130032	PRRG3	-0.998576	0.000385528	0.0102942	-1.70292	0.00834218	0.15996	-1.47519	7.8e-06	0.000746907
ENSG00000130202	NECTIN2	0.879043	0.00234043	0.0431215	0.725792	0.081635	0.44267	0.072802	0.679354	0.937464
ENSG00000130222	GADD45G	1.42951	1.46e-06	8.38e-05	1.9519	9.82e-05	0.0093917	1.12868	7.66e-06	0.000736265
ENSG00000130234	ACE2	2.1786	4.16e-07	2.78e-05	1.18983	0.0262974	0.281672	1.484	0.000904582	0.0298512
ENSG00000130303	BST2	3.48123	3.13e-21	1.54e-18	2.80906	8.37e-11	4.84e-08	3.04247	2.66e-27	2.77e-24
ENSG00000130487	KLHDC7B	4.61931	2.82e-19	1.18e-16	3.50967	2.15e-06	0.000371989	3.51636	1.95e-07	3.04e-05
ENSG00000130489		2.34299	5.61e-13	9.73e-11	2.08636	3.67e-07	8.18e-05	1.68309	4.18e-16	2.17e-13
ENSG00000130589	HELZ2	4.13881	2.35e-25	1.8e-22	3.051	4.28e-09	1.88e-06	2.18737	8e-13	2.95e-10
ENSG00000130707	ASS1	1.35834	1.61e-05	0.000692533	1.39258	0.00722245	0.151142	0.575037	0.0224554	0.235129
ENSG00000130775	THEMIS2	1.96787	0.000178458	0.00546585	-0.108327	0.825764	0.953575	0.101738	0.845016	0.972785
ENSG00000130810	PPAN	0.838087	0.00150112	0.0301544	0.79738	0.0588415	0.394064	0.122565	0.456432	0.858864
ENSG00000130813	SHFL	2.54287	3.74e-11	5.04e-09	1.22	0.00102047	0.0485081	1.01843	3.06e-05	0.00224295
ENSG00000131095	GFAP	2.77995	0.00070579	0.0167803	2.3488	0.0013117	0.0574849	2.14963	3.36e-07	4.82e-05
ENSG00000131203	IDO1	7.49896	6.56e-09	6.6e-07	4.25496	2.59e-17	4.39e-14	5.29949	1.48e-19	1.06e-16
ENSG00000131400	NAPSA	1.78843	0.000917898	0.0206005	1.69588	N/A	N/A	1.0378	0.00949992	0.143184
ENSG00000131459	GFPT2	1.18932	0.00109468	0.0235919	-0.321107	N/A	N/A	-0.679067	N/A	N/A
ENSG00000131652	THOC6	0.927574	0.00107354	0.0232711	0.780454	0.154328	0.562191	-0.031171	0.917157	0.987909
ENSG00000131668	BARX1	6.09003	2.73e-05	0.00110693	0.774727	N/A	N/A	-0.82906	N/A	N/A
ENSG00000131979	GCH1	3.43043	1.45e-07	1.09e-05	1.39076	0.000715775	0.0383108	1.70435	2.07e-07	3.21e-05
ENSG00000132031	MATN3	-1.57607	3.99e-07	2.68e-05	-0.966233	0.0543262	0.382644	-1.30507	0.00511944	0.097026
ENSG00000132109	TRIM21	2.45551	1.24e-11	1.82e-09	1.23367	0.0107898	0.18132	1.10915	3.62e-07	5.05e-05
ENSG00000132274	TRIM22	3.0268	1e-09	1.12e-07	1.63709	5.16e-06	0.000796779	2.04193	1.21e-18	8.48e-16
ENSG00000132329	RAMP1	1.32455	0.00239477	0.0436893	0.797755	0.154027	0.561693	-0.180841	0.672191	0.936232
ENSG00000132481	TRIM47	1.28697	3.05e-06	0.000160562	0.850781	0.205659	0.618637	0.305271	0.485313	0.870491
ENSG00000132507	EIF5A	0.996706	0.000167445	0.00520568	0.799509	0.114838	0.503538	0.0538657	0.860136	0.975692
ENSG00000132530	XAF1	3.95736	7.96e-19	2.92e-16	2.14422	2.57e-09	1.15e-06	2.80817	1.4e-25	1.36e-22
ENSG00000132744	ACY3	3.50586	2.84e-07	1.99e-05	3.05007	1.93e-06	0.000342348	3.3268	8.32e-08	1.48e-05
ENSG00000132854	KANK4	-1.60377	7.09e-08	5.77e-06	-1.12559	0.0797925	0.440251	-0.782989	0.142005	0.580629
ENSG00000132932	ATP8A2	-1.10565	0.00270908	0.047622	-1.03991	0.0933425	0.464679	-0.712238	0.147796	0.589234
ENSG00000132965	ALOX5AP	-1.34495	5.84e-06	0.000285888	-0.438278	0.149328	0.55645	0.179978	0.609273	0.918718
ENSG00000133026	MYH10	-0.925954	0.000542284	0.0135879	-1.0541	0.00836474	0.160016	-0.541034	0.017762	0.208795
ENSG00000133048	CHI3L1	1.39606	5.03e-06	0.000250057	0.0243138	N/A	N/A	-0.374773	N/A	N/A
ENSG00000133063	CHIT1	1.77147	0.00273603	0.0479378	0.916503	0.25101	0.659991	2.34461	0.00429586	0.0857432
ENSG00000133106	EPSTI1	4.80993	2.38e-18	8.05e-16	2.50279	1.98e-07	4.81e-05	3.01519	3.72e-12	1.27e-09
ENSG00000133313	CNDP2	0.94904	0.00205651	0.0387685	0.537482	0.0459774	0.357218	0.505637	0.0169336	0.203051
ENSG00000133321	PLAAT4	3.31615	1.89e-29	2.14e-26	2.64698	1.58e-08	5.37e-06	2.37549	9.44e-08	1.64e-05
ENSG00000133328	PLAAT2	6.06326	2.47e-40	4.94e-37	4.43313	1.1e-09	5.23e-07	3.4442	1.34e-08	2.96e-06
ENSG00000133710	SPINK5	1.90166	4.21e-09	4.31e-07	2.57693	5.05e-09	2.11e-06	2.10333	4.71e-09	1.11e-06
ENSG00000133943	DGLUCY	0.850042	0.00107321	0.0232711	0.350431	0.26788	0.673665	0.424513	1.26e-06	0.000151034
ENSG00000133962	CATSPERB	2.22515	0.00169032	0.0328647	3.00214	0.000122871	0.0111362	2.19745	0.000155467	0.00814551
ENSG00000134028	ADAMDEC1	2.64418	0.00234908	0.0432197	1.4495	0.0269349	0.284411	5.68841	N/A	N/A
ENSG00000134070	IRAK2	1.77091	0.000150456	0.00479432	0.193589	0.752004	0.928658	0.166365	0.7769	0.958724
ENSG00000134107	BHLHE40	1.27167	2.72e-05	0.00110421	0.443164	N/A	N/A	-1.11071	N/A	N/A
ENSG00000134115	CNTN6	-1.64374	0.000333389	0.00922365	-0.58737	0.296037	0.693246	-0.725969	0.1543	0.600332
ENSG00000134253	TRIM45	-1.0967	9.56e-05	0.00324417	-0.72615	0.0987661	0.475301	-0.402025	0.194112	0.655691
ENSG00000134285	FKBP11	1.05659	0.000922788	0.0206213	0.51593	0.212851	0.62571	0.389989	0.306063	0.766866
ENSG00000134321	RSAD2	6.45668	4.8e-31	5.96e-28	4.0986	1.09e-30	7.38e-27	4.46113	9.23e-44	2.16e-40
ENSG00000134326	CMPK2	5.11252	8.8e-23	5.33e-20	3.07648	1.55e-27	7.03e-24	3.24398	2.84e-51	8.87e-48
ENSG00000134339	SAA2	5.66049	1.78e-09	1.93e-07	5.6463	4.69e-06	0.000737341	3.58478	0.00178801	0.0473145
ENSG00000134470	IL15RA	2.69576	4.65e-07	3.06e-05	1.68395	1.99e-05	0.00248645	1.60096	0.00036696	0.0155388
ENSG00000134716	CYP2J2	1.30238	0.00108326	0.0234428	0.371159	0.53203	0.838603	0.94453	0.113533	0.529933
ENSG00000134762	DSC3	3.41025	0.000580525	0.0143119	3.5259	N/A	N/A	2.28868	0.00769352	0.126119
ENSG00000134809	TIMM10	1.19164	7.47e-05	0.00261468	0.787297	0.110011	0.495725	0.0597702	0.868939	0.977583
ENSG00000134817	APLNR	-0.962925	0.000968567	0.0213331	-0.504976	0.51616	0.830388	-0.529651	0.217558	0.680296
ENSG00000134824	FADS2	-0.832594	0.00162741	0.0320241	-0.874376	0.192966	0.603894	-0.96326	0.0281631	0.265494
ENSG00000134873	CLDN10	2.50677	6.1e-07	3.89e-05	1.91528	0.0432978	0.348063	0.176587	0.843784	0.972621
ENSG00000134901	POGLUT2	-0.955526	0.0010652	0.0231482	-1.46757	0.00200361	0.0752459	-0.866876	0.00957342	0.144078
ENSG00000134986	NREP	-1.36003	0.000569222	0.0141	-1.82255	0.00430506	0.115211	-1.26298	0.000104682	0.00617602
ENSG00000135063	FAM189A2	-1.01431	0.000183343	0.00558264	-0.684749	0.212913	0.625781	-0.831668	0.111761	0.527486
ENSG00000135114	OASL	7.46039	5.63e-53	2.09e-49	5.34964	1.42e-24	4.82e-21	4.83705	1.71e-43	3.7e-40
ENSG00000135148	TRAFD1	1.79347	2.11e-05	0.000872508	0.802636	0.0102823	0.177059	0.705347	0.00689654	0.117807
ENSG00000135324	MRAP2	-1.27341	3.71e-05	0.00145306	-0.85796	0.304325	0.700548	-0.622084	0.486987	0.871049
ENSG00000135625	EGR4	7.47181	0.000211305	0.00630141	3.72092	0.00675574		3.58383	0.0483015	0.354443
ENSG00000135899	SP110	3.00749	2.71e-12	4.46e-10	1.24648	0.000192917	0.015658	1.33973	1.07e-11	3.45e-09
ENSG00000136052	SLC41A2	1.72096	1.61e-06	9.04e-05	0.228251	0.718416	0.917633	0.401226	0.553236	0.900615
ENSG00000136147	PHF11	1.33282	0.00120106	0.0254008	0.0680694	0.830875	0.954613	0.481851	0.0343263	0.295159
ENSG00000136244	IL6	5.03783	0.000639558	0.0154886	1.54281	N/A	N/A	-0.964963	N/A	N/A
ENSG00000136286	MYO1G	2.72965	1.8e-07	1.32e-05	0.272701	N/A	N/A	0.752811	0.519979	0.884951
ENSG00000136371	MTHFS	1.00928	0.000663646	0.0159356	0.746695	0.0656281	0.410249	0.541383	0.0217325	0.232323
ENSG00000136492	BRIP1	2.13764	0.00122611	0.0256596	0.747229	0.185179	0.596003	0.226203	0.695363	0.940796
ENSG00000136514	RTP4	4.38228	3.75e-27	3.36e-24	2.7094	2.43e-20	6.02e-17	3.12072	2.32e-71	1.63e-67
ENSG00000136689	IL1RN	3.05413	1.1e-05	0.000495381	1.2759	0.0342755	0.314806	1.07476	0.0812112	0.457503
ENSG00000136848	DAB2IP	0.872333	0.00105157	0.0229284	0.755174	0.0438868	0.350347	0.132144	0.41309	0.839258
ENSG00000136883	KIF12	-1.34301	7.16e-05	0.0025241	-1.33023	0.0836991	0.446581	-0.99507	0.113154	0.52935
ENSG00000136997	MYC	2.42323	9.62e-09	9.35e-07	1.1301	0.156537	0.56569	-0.214309	N/A	N/A
ENSG00000137077	CCL21	2.74757	4.52e-05	0.00171641	1.29235	0.00893522	0.163933	1.98217	2.93e-06	0.000316097
ENSG00000137198	GMPR	3.74952	1.32e-22	7.7e-20	2.08002	1.29e-05	0.00166614	1.79925	5.92e-17	3.39e-14
ENSG00000137200	CMTR1	1.17116	0.000259651	0.00755281	0.70539	0.0354946	0.319363	0.414579	0.00267344	0.0623055
ENSG00000137265	IRF4	2.39138	0.00186015	0.0358189	0.711895	0.423872	0.780909	3.32822	N/A	N/A
ENSG00000137270	GCM1	3.81437	0.00122301	0.0256414	2.56015	0.016969	0.229366	1.28927	0.0858415	0.468094
ENSG00000137309	HMGA1	0.890343	0.00228749	0.042206	1.53355	0.00192389	0.0732641	0.330011	0.128277	0.558327
ENSG00000137312	FLOT1	0.948393	0.000606805	0.0148473	0.653953	0.154544	0.562402	0.116994	0.708149	0.943481
ENSG00000137331	IER3	1.79983	3.91e-11	5.25e-09	0.670545	0.465326	0.804229	-0.775588	N/A	N/A
ENSG00000137460	FHDC1	1.38138	2.16e-05	0.000887376	0.558886	0.126731	0.523114	0.424868	0.11197	0.527683
ENSG00000137491	SLCO2B1	-0.917573	0.000861844	0.0196473	-0.225093	0.654074	0.892373	-0.290583	0.482618	0.869549
ENSG00000137496	IL18BP	2.51412	2.81e-06	0.000148535	0.979309	0.0265143	0.282762	0.866362	0.0795058	0.452524
ENSG00000137571	SLCO5A1	3.44134	6.49e-05	0.00231716	-0.0697959	0.916255	0.979245	1.10152	0.0916289	0.483324
ENSG00000137628	DDX60	2.827	2.14e-11	3.05e-09	1.7508	1.28e-07	3.27e-05	2.20921	2.84e-36	3.99e-33
ENSG00000137648	TMPRSS4	1.71437	0.00276518	0.0483044	2.50766	4.72e-05	0.00517914	1.5134	0.000505792	0.0196461
ENSG00000137673	MMP7	1.20293	0.000174944	0.00538993	0.816822	0.207948	0.620227	0.180844	0.731385	0.948865
ENSG00000137745	MMP13	6.16893	1.66e-36	2.54e-33	4.20157	N/A	N/A	1.44298	0.136362	0.573057
ENSG00000137752	CASP1	1.73716	0.000772484	0.0179882	0.190036	0.663392	0.897098	1.13045	0.000876828	0.0294193
ENSG00000137767	SQOR	1.00437	0.00277873	0.0484245	0.4477	0.121719	0.514751	0.631038	0.0144699	0.185298
ENSG00000137801	THBS1	1.64385	0.000128858	0.00421442	0.446638	N/A	N/A	-1.17898	N/A	N/A
ENSG00000137841	PLCB2	-1.12371	0.000141172	0.00456555	-0.281725	0.561312	0.853093	0.196559	0.682144	0.937477
ENSG00000137842	TMEM62	1.59056	1.2e-05	0.000533795	0.820268	0.0163635	0.225653	0.552295	0.000479358	0.0189603
ENSG00000137857	DUOX1	1.74152	0.00277276	0.0483821	1.98324	0.00128381	0.0568516	1.36705	0.00614464	0.109077
ENSG00000137868	STRA6	2.28145	0.000163414	0.00509501	0.730832	0.417575	0.777022	-0.297542	N/A	N/A
ENSG00000137877	SPTBN5	2.01627	0.00047608	0.0123224	0.762914	0.273402	0.679257	1.57047	0.0505872	0.362596
ENSG00000137959	IFI44L	7.0564	9.36e-71	6.09e-67	5.1075	4.83e-35	4.38e-31	5.87593	9.55e-58	4.47e-54
ENSG00000137965	IFI44	4.33337	1.54e-20	6.93e-18	3.03606	6.67e-14	6.05e-11	3.2919	1.95e-38	2.88e-35
ENSG00000138035	PNPT1	2.96583	1.76e-09	1.91e-07	1.01109	0.00656321	0.144114	0.951342	1.58e-08	3.39e-06
ENSG00000138061	CYP1B1	2.46624	5.56e-08	4.65e-06	0.230465	0.651605	0.892154	0.68114	0.0779451	0.44938
ENSG00000138135	CH25H	3.27062	4.93e-12	7.88e-10	1.62231	0.0396486	0.336049	1.79763	0.0401039	0.321558
ENSG00000138166	DUSP5	2.3522	8.31e-06	0.000388347	0.590715	0.362168	0.742565	0.256347	0.659755	0.933344
ENSG00000138336	TET1	-1.29163	0.000653785	0.0157744	-1.17307	0.0351375	0.318357	-0.518969	0.187633	0.647652
ENSG00000138356	AOX1	0.996523	0.00212361	0.0396315	1.36709	0.051119	0.373335	0.990503	0.132774	0.565898
ENSG00000138496	PARP9	2.98141	6e-12	9.35e-10	1.77296	5.2e-06	0.000799289	2.22371	1.52e-16	8.05e-14
ENSG00000138615	CILP	1.3185	0.00285297	0.0494832	-2.02753	N/A	N/A	-2.32469	N/A	N/A
ENSG00000138641	HERC3	-1.14043	0.00165888	0.0324201	-1.24837	0.0262999	0.281672	-0.621548	0.21616	0.679474
ENSG00000138642	HERC6	5.04444	2.36e-26	1.92e-23	3.32583	1.49e-27	7.03e-24	3.76835	3.92e-151	5.51e-147
ENSG00000138646	HERC5	4.43128	5.73e-16	1.42e-13	2.31697	2.8e-10	1.44e-07	2.60179	1.4e-24	1.27e-21
ENSG00000138669	PRKG2	-1.15115	0.000308358	0.00863203	-1.30025	0.0450841	0.354391	-1.40769	0.046449	0.347014
ENSG00000138755	CXCL9	6.58638	0.000305197	0.0085582	5.14211	N/A	N/A	7.32433	N/A	N/A
ENSG00000138759	FRAS1	-1.37593	4.46e-05	0.00169901	-1.18686	0.139066	0.540869	-0.652898	0.356455	0.803179
ENSG00000138772	ANXA3	-1.13061	0.000611436	0.0149326	-0.937056	0.101187	0.479281	-1.0353	0.0304575	0.277702
ENSG00000138798	EGF	2.82359	1.02e-07	8.08e-06	2.4668	3.54e-06	0.000583301	2.77595	1.91e-06	0.000218733
ENSG00000139180	NDUFA9	0.987938	0.00118753	0.0251965	0.336274	0.267078	0.672824	0.182949	0.368735	0.811705
ENSG00000139192	TAPBPL	0.791562	0.00279012	0.0484709	0.966211	0.0427529	0.346174	0.648731	0.00962188	0.144489
ENSG00000139410	SDSL	1.85153	5.13e-05	0.00191113	1.81277	0.0125893	0.197198	0.973489	0.00468736	0.0908455
ENSG00000139618	BRCA2	1.22179	0.00106633	0.0231533	0.480778	0.201546	0.614291	0.359945	0.296886	0.758117
ENSG00000140090	SLC24A4	-1.6551	0.00215732	0.0402319	-1.31469	0.00176892	0.0692054	-0.756833	0.0255565	0.253373
ENSG00000140105	WARS1	2.92348	1.86e-07	1.36e-05	1.09721	0.000748676	0.0392983	1.53476	0.000914975	0.0299478
ENSG00000140254	DUOXA1	2.04614	0.00010054	0.0033949	2.47167	1.32e-05	0.00169977	1.85287	1.18e-07	1.94e-05
ENSG00000140280	LYSMD2	1.51091	0.00031221	0.0087211	0.731325	0.0333366	0.31256	0.621018	0.00108552	0.0337375
ENSG00000140297	GCNT3	3.0491	0.000827021	0.0191554	2.61981	0.00317777	0.0971917	1.18001	0.195948	0.657762
ENSG00000140464	PML	2.44179	7.8e-16	1.9e-13	1.7823	7.15e-05	0.00734018	0.928712	3.22e-07	4.66e-05
ENSG00000140505	CYP1A2	-1.65891	0.000328816	0.00911651	-2.77739	0.00668239	0.145007	-2.08256	0.0657836	0.413008
ENSG00000140511	HAPLN3	3.93686	1.48e-11	2.14e-09	1.49703	0.0228253	0.264449	1.57213	0.0354679	0.300556
ENSG00000140538	NTRK3	-1.2289	3.89e-05	0.0015118	-0.779101	0.109137	0.494603	-1.02131	0.0606495	0.396651
ENSG00000140600	SH3GL3	-1.63562	0.00086496	0.0196839	0.446884	0.553532	0.849529	-0.251219	0.740451	0.951262
ENSG00000140675	SLC5A2	0.993665	0.000549755	0.0137091	0.995565	0.0799712	0.440611	0.614713	0.19201	0.65342
ENSG00000140853	NLRC5	3.46609	2.9e-19	1.2e-16	1.22067	0.0910049	0.460701	1.2097	N/A	N/A
ENSG00000140961	OSGIN1	2.10137	3.5e-12	5.73e-10	2.12747	0.00170877	0.0682253	0.813488	0.100379	0.504793
ENSG00000141384	TAF4B	1.31148	0.000229995	0.00679648	0.548889	0.115991	0.504932	0.812477	2.34e-05	0.00180909
ENSG00000141449	GREB1L	-1.69477	0.000438431	0.0115294	-0.504901	0.460071	0.801036	-0.721721	0.263664	0.731693
ENSG00000141497	ZMYND15	1.59749	5.77e-05	0.0020902	1.26562	0.000348267	0.0240951	1.11772	0.000151703	0.00800804
ENSG00000141574	SECTM1	4.49319	5.96e-24	3.88e-21	2.92466	1.39e-06	0.000259901	2.31297	2.03e-14	9.03e-12
ENSG00000141639	MAPK4	-1.81879	0.000596312	0.0146318	0.652149	0.356227	0.738473	-1.03808	0.0117427	0.163187
ENSG00000141664	ZCCHC2	1.78196	0.000368773	0.00990779	0.698426	0.0725448	0.425473	0.638018	0.0216163	0.231508
ENSG00000141682	PMAIP1	3.57358	6.8e-08	5.59e-06	1.02824	0.113307	0.501108	0.788613	0.188914	0.649199
ENSG00000141837	CACNA1A	1.64284	2.65e-05	0.00107486	-0.449046	0.278657	0.681937	-0.432278	0.356722	0.8032
ENSG00000142089	IFITM3	3.24339	3.28e-25	2.37e-22	2.34794	0.000372904	0.0249735	1.55292	0.00215501	0.05418
ENSG00000142227	EMP3	1.15866	0.0011102	0.023808	0.282961	0.692584	0.909507	-0.185521	0.748525	0.952634
ENSG00000142273	CBLC	1.32916	0.00211959	0.0395892	2.33411	1e-05	0.00137491	1.03124	0.000934636	0.0304848
ENSG00000142408	CACNG8	3.25585	2.96e-11	4.08e-09	-0.762249	0.334094	0.722788	-0.367895	N/A	N/A
ENSG00000142677	IL22RA1	1.66275	8.67e-07	5.36e-05	1.7092	0.0226696	0.263599	1.22959	0.106241	0.516803
ENSG00000142684	ZNF593	1.26689	0.000104037	0.00349032	1.58804	0.00687378	0.146357	0.362344	0.136523	0.573241
ENSG00000142733	MAP3K6	1.16585	0.00129269	0.026752	1.50765	0.00357085	0.103399	0.58164	0.0992864	0.502299
ENSG00000143167	GPA33	-2.46748	2.64e-06	0.000140421	-2.20892	0.0216705	0.258185	-2.72189	0.0137305	0.178668
ENSG00000143195	ILDR2	-1.50337	0.0026762	0.0471527	-1.51558	0.0201987	0.250206	-1.12599	0.00860064	0.134035
ENSG00000143333	RGS16	2.93137	2.18e-13	3.95e-11	0.191434	N/A	N/A	-0.094756	N/A	N/A
ENSG00000143847	PPFIA4	-1.12341	0.00028681	0.00818731	-1.58423	0.01242	0.196392	-1.57159	0.0147136	0.186885
ENSG00000143858	SYT2	-1.62623	0.000114184	0.00378684	-1.70859	0.017904	0.236555	-1.62281	0.0196838	0.220396
ENSG00000144035	NAT8	2.50608	0.000142512	0.00459748	1.47398	0.059816	0.396199	1.32717	0.141891	0.580611
ENSG00000144285	SCN1A	3.13273	7.05e-19	2.62e-16	0.653323	0.431744	0.785167	1.12462	0.149895	0.592906
ENSG00000144339	TMEFF2	-2.62252	0.000340465	0.00935972	-1.68272	0.0239862	0.269386	-1.43893	0.0258601	0.254818
ENSG00000144596	GRIP2	3.49916	1.72e-17	5.22e-15	1.39521	0.0485355	0.366403	2.44405	0.00159542	0.044114
ENSG00000144655	CSRNP1	2.36105	9.4e-09	9.2e-07	1.71093	0.0104152	0.178458	0.0337937	0.939786	0.990958
ENSG00000144681	STAC	-1.53476	0.000118755	0.00391435	-1.46095	0.01141	0.187796	-1.03517	0.00482842	0.0927473
ENSG00000144837	PLA1A	4.32917	1.36e-16	3.6e-14	1.85223	2.96e-07	6.77e-05	2.44591	3.61e-08	7.24e-06
ENSG00000145113	MUC4	3.0054	6.12e-12	9.49e-10	3.69782	4.07e-07	8.99e-05	2.92397	1.26e-06	0.000150943
ENSG00000145194	ECE2	1.36932	1.52e-05	0.000658092	1.61209	0.0100474	0.17511	0.518792	0.113132	0.529338
ENSG00000145284	SCD5	-0.934603	0.000442959	0.0116367	-0.350914	0.42319	0.780301	-0.3151	0.380343	0.819235
ENSG00000145287	PLAC8	1.29538	0.000116173	0.00384791	2.13584	0.00502317	0.125329	1.15408	0.134503	0.569771
ENSG00000145623	OSMR	1.67829	0.000294185	0.00831134	0.751444	0.327666	0.718582	0.270719	0.700355	0.942031
ENSG00000145649	GZMA	2.33446	0.00135171	0.0276437	2.28976	0.000223458	0.017212	5.01118	7.46e-08	1.35e-05
ENSG00000145819	ARHGAP26	0.852575	0.00141741	0.0287272	-0.240846	0.699155	0.911533	-0.0267205	0.96356	0.994888
ENSG00000145864	GABRB2	1.645	0.00130484	0.0269391	1.17718	0.0590771	0.394456	0.956078	0.0352713	0.299755
ENSG00000145901	TNIP1	1.07524	5.78e-05	0.00209063	0.679644	0.165104	0.576349	0.224802	0.526478	0.887679
ENSG00000146005	PSD2	-2.30562	4.23e-05	0.0016245	-0.988235	0.117464	0.507416	-0.94719	0.0605198	0.396172
ENSG00000146232	NFKBIE	1.48904	1.9e-05	0.000787903	0.672768	0.213476	0.626286	0.849566	0.0683966	0.420394
ENSG00000146233	CYP39A1	-0.988101	0.000960018	0.0212166	-0.568668	0.190613	0.600761	0.121041	0.705085	0.943057
ENSG00000146250	PRSS35	-1.06654	0.000162309	0.00506661	-2.10999	5.81e-05	0.00612716	-1.54234	9.33e-07	0.000115979
ENSG00000146425	DYNLT1	1.31342	4.32e-05	0.00165498	0.780211	0.00310033	0.0959578	0.547497	8.32e-11	2.49e-08
ENSG00000146674	IGFBP3	0.843192	0.00247074	0.0447621	-0.0724688	N/A	N/A	-1.7961	N/A	N/A
ENSG00000146859	TMEM140	1.73129	0.000161773	0.00506202	0.456429	0.239579	0.650244	0.700497	0.00772077	0.126119
ENSG00000147160	AWAT2	-3.24306	0.00131622	0.0271311	-0.192716	0.792879	0.942994	-0.658007	0.453735	0.858047
ENSG00000147206	NXF3	-1.96415	0.000343948	0.0094455	-0.764141	0.399136	0.766786	-0.806356	0.383438	0.820551
ENSG00000147378	FATE1	3.13593	0.000138383	0.00448651	-0.578368	0.739981	0.924929	-1.58149	N/A	N/A
ENSG00000147394	ZNF185	-0.979448	0.000294348	0.00831134	-0.759528	0.13312	0.533119	-0.553593	0.198444	0.659633
ENSG00000147576	ADHFE1	-1.03089	0.000167564	0.00520568	-0.324292	0.571131	0.857903	0.0597224	0.890999	0.982494
ENSG00000147655	RSPO2	-1.80837	0.00249454	0.0450366	-1.15917	0.195367	0.606175	-0.630081	0.483691	0.869867
ENSG00000147689	FAM83A	2.31966	0.000156043	0.00493013	3.50522	1.11e-06	0.000215004	2.25291	1.82e-05	0.00148476
ENSG00000147697	GSDMC	2.51213	1.83e-07	1.33e-05	3.3198	2.76e-07	6.48e-05	2.52277	6.96e-08	1.28e-05
ENSG00000148344	PTGES	2.48829	2.33e-09	2.45e-07	0.991581	0.137821	0.53879	0.831894	0.193227	0.654513
ENSG00000148346	LCN2	3.58015	6.15e-17	1.72e-14	5.60116	4.55e-14	4.42e-11	3.00885	6.03e-10	1.68e-07
ENSG00000148677	ANKRD1	1.31562	0.000201966	0.00605063	-0.409832	0.547955	0.847009	-1.45799	0.00335953	0.0728538
ENSG00000148832	PAOX	1.16884	0.00109365	0.0235891	1.08549	0.0727018	0.425481	0.341423	0.25909	0.727241
ENSG00000148834	GSTO1	1.09192	5.16e-05	0.0019193	0.340362	0.507519	0.82652	-0.022559	0.960446	0.994342
ENSG00000149131	SERPING1	1.38305	8.55e-06	0.000398239	0.933002	0.0834262	0.446088	0.721922	0.151058	0.59464
ENSG00000149403	GRIK4	-1.09065	0.00128349	0.0265827	-0.716781	0.282689	0.68475	-0.440386	0.469182	0.864463
ENSG00000149418	ST14	1.05283	0.000350705	0.00958053	1.67654	0.000923426	0.0452395	0.712793	0.0111366	0.158434
ENSG00000149571	KIRREL3	-2.01808	8.4e-05	0.00290437	-0.228783	0.638846	0.886976	-0.561372	0.167812	0.620271
ENSG00000149575	SCN2B	-1.50959	4.81e-07	3.16e-05	-1.31172	0.137245	0.538404	-0.858043	0.242802	0.708214
ENSG00000149633	KIAA1755	2.41782	6.77e-15	1.46e-12	0.759389	0.300372	0.696022	0.726355	0.216383	0.679644
ENSG00000149639	SOGA1	-0.911847	0.000402861	0.0106695	-0.776123	0.0055189	0.130929	-0.739164	2.11e-09	5.27e-07
ENSG00000149798	CDC42EP2	1.13262	0.000660958	0.0159033	0.579192	0.300098	0.695874	-0.139284	0.644288	0.930064
ENSG00000149932	TMEM219	1.10315	5.67e-05	0.00205474	0.600955	0.179484	0.589821	0.295422	0.175366	0.630899
ENSG00000149968	MMP3	5.536	1.88e-06	0.000104261	1.38132	0.440464	0.788625	1.02689	N/A	N/A
ENSG00000150551	LYPD1	1.67886	2.91e-05	0.00117159	-0.137979	0.86703	0.965062	-0.782237	N/A	N/A
ENSG00000150625	GPM6A	-1.18162	0.000242463	0.00711643	-1.01572	0.0896499	0.458542	-1.14154	0.05391	0.374612
ENSG00000150990	DHX37	0.904405	0.00103834	0.022697	0.648749	0.161243	0.572308	0.0295736	0.884763	0.981622
ENSG00000151014	NOCT	2.13223	6.84e-06	0.000328177	0.467564	0.319429	0.712722	0.124569	0.762747	0.956749
ENSG00000151651	ADAM8	1.10946	0.00177542	0.0343398	1.02386	0.099955	0.477178	1.05108	0.0732514	0.437032
ENSG00000151726	ACSL1	1.41877	0.000369464	0.0099161	0.262677	0.523262	0.834477	0.881806	0.0163769	0.199494
ENSG00000152049	KCNE4	1.06762	0.00157175	0.0312835	-1.59974	N/A	N/A	-1.32618	N/A	N/A
ENSG00000152154	TMEM178A	-1.39769	0.000110807	0.00369367	-0.9486	0.0652574	0.409788	-0.701956	0.193171	0.654513
ENSG00000152430	BOLL	3.71299	0.000444784	0.0116611	0.926079	0.274147	0.679742	2.22605	0.00163647	0.0448798
ENSG00000152457	DCLRE1C	0.906946	0.00191183	0.0366244	0.258033	0.432833	0.785167	0.324044	0.155299	0.602048
ENSG00000152778	IFIT5	2.94881	2.19e-09	2.32e-07	1.25447	6.05e-05	0.00635365	1.6276	9.01e-13	3.29e-10
ENSG00000152785	BMP3	-1.42899	2.52e-05	0.00102712	-1.70534	0.00546239	0.130837	-0.961122	0.0765705	0.445295
ENSG00000153292	ADGRF1	2.89673	1.3e-07	9.94e-06	2.14157	0.0163587	0.225653	1.54665	0.0372431	0.308252
ENSG00000153303	FRMD1	-2.18607	0.00140389	0.0285314	-1.76008	0.086253	0.452047	-1.65199	0.11058	0.525361
ENSG00000153820	SPHKAP	-2.42737	0.00162241	0.0319742	-0.886872	0.388523	0.759341	-1.62323	0.137524	0.574886
ENSG00000153885	KCTD15	-0.817672	0.00187355	0.0359971	-0.836875	0.00553076	0.130929	-0.867675	3.59e-07	5.04e-05
ENSG00000153902	LGI4	1.39325	1.8e-06	9.98e-05	0.800692	0.0220148	0.259715	0.610905	9.26e-05	0.00561891
ENSG00000154274	C4orf19	1.19403	0.001118	0.02394	0.963054	0.0199558	0.248701	0.830485	0.00268229	0.0624254
ENSG00000154493	C10orf90	-5.21801	7.12e-06	0.000338823	-4.34374	2.32e-05	0.00283344	-3.85235	0.000645687	0.023337
ENSG00000154589	LY96	1.34246	0.00118299	0.0251246	0.420869	0.581741	0.863256	0.360974	0.603439	0.916317
ENSG00000154645	CHODL	-1.18555	0.00272899	0.047875	-0.161341	0.86412	0.964318	0.575976	0.526141	0.887569
ENSG00000154736	ADAMTS5	-1.18761	6.74e-05	0.00238965	-1.37148	0.00660043	0.144149	-0.859257	0.0499846	0.360484
ENSG00000154764	WNT7A	-1.53146	0.00261928	0.0465788	-0.668343	0.370427	0.746954	-0.881838	0.245953	0.710964
ENSG00000155158	TTC39B	0.96659	0.00186678	0.0358935	0.618634	0.08511	0.450047	0.357811	0.003805	0.0785127
ENSG00000155287	SLC25A28	2.0742	3.27e-10	3.96e-08	1.26815	0.0003528	0.0241628	0.680855	5.55e-10	1.57e-07
ENSG00000155363	MOV10	1.67962	1.76e-05	0.000748305	0.61733	0.0680996	0.41619	0.594684	0.000374539	0.0157222
ENSG00000155367	PPM1J	3.98198	6.49e-18	2.09e-15	1.3168	0.0540353	0.382066	0.816739	0.165393	0.615521
ENSG00000155629	PIK3AP1	2.02434	0.000742291	0.0174411	0.464948	0.241973	0.651789	1.32608	0.000395606	0.01629
ENSG00000155659	VSIG4	-1.49359	0.00118317	0.0251246	-1.08425	0.071596	0.423139	-0.372771	0.559964	0.902893
ENSG00000155918	RAET1L	6.66934	0.000331283	0.00917514	3.06969	0.071886	N/A	2.70382	0.112226	N/A
ENSG00000156096	UGT2B4	-1.81942	0.000234377	0.00691811	-0.703319	0.446993	0.79291	-0.921343	0.349653	0.798042
ENSG00000156127	BATF	2.52273	5.74e-12	9e-10	1.65274	0.0235987	0.26745	1.93524	0.0193694	0.218279
ENSG00000156413	FUT6	2.6732	0.00207876	0.039101	3.86503	1.07e-06	0.000210218	2.28079	0.000633522	0.0229859
ENSG00000156587	UBE2L6	3.11867	9.14e-21	4.33e-18	1.6551	0.000301281	0.021962	1.71415	1.32e-08	2.95e-06
ENSG00000157111	TMEM171	5.2608	3.85e-05	0.00150041	2.06602	0.0221592	0.260826	3.27384	9.06e-05	0.00552596
ENSG00000157131	C8A	4.48451	0.000261805	0.00759	3.12698	0.00100316	0.0478525	2.18758	0.013069	0.173254
ENSG00000157214	STEAP2	1.76636	2.47e-09	2.59e-07	0.710118	N/A	N/A	0.467945	0.600162	0.914989
ENSG00000157303	SUSD3	1.10539	0.000841238	0.019347	-0.256499	0.591522	0.868524	-0.183172	0.280333	0.744947
ENSG00000157388	CACNA1D	-1.0388	0.000575434	0.0142268	-0.487448	0.439879	0.788457	-0.534098	0.360621	0.805226
ENSG00000157601	MX1	6.62052	4.95e-52	1.61e-48	4.58384	7.54e-40	1.03e-35	4.69032	1.02e-122	9.58e-119
ENSG00000157613	CREB3L1	1.33575	0.00116829	0.0248896	1.13571	0.0566786	0.388085	0.0773819	0.824953	0.970066
ENSG00000157693	TMEM268	1.19837	0.00240154	0.043752	0.477913	0.165907	0.576917	0.41445	0.0215426	0.231508
ENSG00000157890	MEGF11	-1.63016	0.000543796	0.0135996	-1.64756	0.0240818	0.269855	-1.79745	0.0126565	0.169871
ENSG00000158042	MRPL17	1.1737	1.81e-05	0.000761778	0.157591	0.748483	0.927462	-0.0445059	0.902982	0.984972
ENSG00000158050	DUSP2	1.77525	0.000364114	0.00981371	3.72518	3.03e-06	0.000508176	2.48607	8.7e-05	0.0053257
ENSG00000158301	GPRASP2	-0.861548	0.00196608	0.0374166	-0.661053	0.092808	0.463699	-0.390782	0.110036	0.52384
ENSG00000158315	RHBDL2	1.2882	0.000364825	0.00981371	-0.169115	0.800603	0.944661	-0.134874	0.839517	0.972156
ENSG00000158427	TMSB15B	-1.10952	0.0013397	0.0275279	-0.69707	0.0926152	0.463395	-0.549396	0.00757048	0.125134
ENSG00000158457	TSPAN33	1.70949	1.7e-08	1.56e-06	1.19871	0.0524196	0.377962	0.829145	0.00812629	0.129537
ENSG00000158555	GDPD5	-0.911558	0.00237196	0.0434231	-0.617705	0.134797	0.536048	-0.72762	0.000229891	0.0108505
ENSG00000158560	DYNC1I1	-1.38835	1.78e-05	0.000753715	-1.53815	0.00200008	0.0752459	-1.17083	0.00019974	0.00972149
ENSG00000158716	DUSP23	1.40265	4.99e-05	0.00186906	2.09437	0.000694759	0.0377056	0.601495	0.0778319	0.449324
ENSG00000158764	ITLN2	-1.49758	0.000263445	0.00762057	-0.962325	0.36696	0.744872	-0.877304	0.443011	0.852071
ENSG00000158859	ADAMTS4	1.17404	0.00103383	0.0226175	0.220831	N/A	N/A	-1.87112	N/A	N/A
ENSG00000159166	LAD1	3.13542	2.82e-17	8.15e-15	2.36976	0.00100208	0.0478525	1.6397	0.00771545	0.126119
ENSG00000159173	TNNI1	1.9084	0.00239642	0.0436893	1.43129	0.0344309	0.315636	1.56934	0.0148267	0.187562
ENSG00000159231	CBR3	1.20972	0.000355332	0.00965628	0.195751	0.712011	0.915144	-0.0450318	0.923647	0.988682
ENSG00000159248	GJD2	-3.59949	0.000293105	0.00829924	-1.95286	0.139531	0.541899	-2.41926	0.0538985	0.374612
ENSG00000159251	ACTC1	-1.87908	0.00141793	0.0287272	-2.22379	0.0324767	0.308311	-2.10384	0.0257675	0.254355
ENSG00000159399	HK2	1.73403	9.73e-08	7.72e-06	0.0352278	0.955208	0.988509	0.61085	0.34517	0.794999
ENSG00000159403	C1R	2.74173	2.26e-21	1.13e-18	1.49996	0.0626524	0.403391	1.13982	0.149304	0.591634
ENSG00000159708	LRRC36	-0.832551	0.00154904	0.0309025	-0.685796	0.345909	0.731814	-0.137792	0.850872	0.974089
ENSG00000159871	LYPD5	1.92027	3.72e-08	3.21e-06	-0.144344	0.823492	0.953005	-0.0169459	0.980051	0.99718
ENSG00000160183	TMPRSS3	0.962447	0.000579093	0.0142902	1.11394	0.00393442	0.109383	0.756756	0.0128481	0.171245
ENSG00000160193	WDR4	0.926751	0.00122397	0.0256414	0.838826	0.13087	0.530014	0.0943369	0.483549	0.869849
ENSG00000160223	ICOSLG	0.929936	0.00260183	0.0464296	-0.019422	0.973036	0.992808	-0.132323	0.80128	0.965836
ENSG00000160593	JAML	-1.53009	0.000450769	0.0117943	-1.48771	0.0123434	0.196071	-0.295161	0.633488	0.92616
ENSG00000160710	ADAR	1.96289	3.2e-07	2.2e-05	1.13844	3.48e-06	0.000577108	1.05088	5.61e-16	2.76e-13
ENSG00000160888	IER2	0.954555	0.00106274	0.0231139	0.628312	0.115643	0.504548	-0.0538476	0.718357	0.946796
ENSG00000160932	LY6E	3.22886	4.79e-31	5.96e-28	3.01157	5.22e-07	0.000110922	2.12898	1.15e-53	4.04e-50
ENSG00000160963	COL26A1	-1.54899	5.63e-06	0.000277051	-0.9992	0.316709	0.710778	-0.88214	0.392271	0.826264
ENSG00000161011	SQSTM1	1.1446	3.71e-05	0.00145306	0.884816	0.120525	0.512764	0.249547	0.550852	0.899115
ENSG00000161091	MFSD12	1.09117	0.000158726	0.00500274	0.995678	0.038917	0.334165	0.586961	0.00477879	0.0922683
ENSG00000161133	USP41	4.24644	3.91e-18	1.29e-15	2.40522	9.06e-08	2.44e-05	2.39016	1.01e-14	4.73e-12
ENSG00000161405	IKZF3	2.19125	8.46e-07	5.24e-05	1.06728	0.023506	0.267083	3.63027	2.87e-05	0.00213671
ENSG00000161921	CXCL16	1.11795	0.000476868	0.0123224	1.14224	0.00879187	0.162587	0.583256	0.0231614	0.239485
ENSG00000162065	TBC1D24	0.915243	0.0012983	0.0268254	0.503026	0.208603	0.620802	0.615368	0.0471619	0.349458
ENSG00000162366	PDZK1IP1	1.63741	0.000522604	0.0131964	1.90173	0.0254056	0.278316	0.645829	0.175731	0.631287
ENSG00000162444	RBP7	1.67018	8.68e-06	0.000403433	1.2491	0.0778079	0.436746	0.418154	0.568255	0.906091
ENSG00000162551	ALPL	3.74446	3.27e-09	3.41e-07	3.31906	0.000743858	0.0392728	1.99164	0.0161076	0.197533
ENSG00000162630	B3GALT2	-1.18184	0.00073122	0.0172277	-1.06293	0.167273	0.578713	-0.556531	0.396249	0.829112
ENSG00000162645	GBP2	2.44311	2.4e-06	0.000129328	0.710779	0.224105	0.638141	1.36722	0.0203159	0.223685
ENSG00000162654	GBP4	3.02522	2.32e-06	0.000125888	1.29091	0.00947267	0.168895	1.63753	0.000254662	0.011591
ENSG00000162692	VCAM1	3.27657	2.12e-06	0.000115485	0.406609	0.583641	0.864171	1.93177	0.0194892	0.219229
ENSG00000162706	CADM3	1.88678	0.000169135	0.00524197	0.0745869	0.940534	0.985349	0.125852	N/A	N/A
ENSG00000162763	LRRC52	3.71279	7.99e-06	0.000376345	-0.104252	N/A	N/A	0.171155	0.849322	0.973904
ENSG00000162772	ATF3	2.96391	1.87e-05	0.000779915	0.86568	0.0325155	0.308477	0.810404	0.0364745	0.304855
ENSG00000162892	IL24	2.61331	0.000160846	0.00504759	-0.81014	N/A	N/A	-0.919324	N/A	N/A
ENSG00000162894	FCMR	1.3554	0.000386629	0.010313	-1.02576	0.299758	0.695532	-0.825107	0.4384	0.850661
ENSG00000162896	PIGR	2.36305	3.72e-05	0.00145306	2.77379	6.47e-06	0.000941082	2.39759	7.84e-08	1.41e-05
ENSG00000163032	VSNL1	-1.2375	7.38e-05	0.0025918	-1.33105	0.0443452	0.351946	-0.68443	0.235188	0.700848
ENSG00000163082	SGPP2	1.72418	0.000317794	0.00885807	1.79809	0.00162059	0.065964	1.13228	0.00185431	0.0482383
ENSG00000163121	NEURL3	3.55763	2.23e-10	2.76e-08	2.17945	0.000507469	0.0298941	2.8662	4.43e-08	8.7e-06
ENSG00000163132	MSX1	1.93738	7.54e-08	6.12e-06	-0.0305151	0.964956	0.990816	-0.387294	0.479728	0.868959
ENSG00000163191	S100A11	1.08262	0.000126584	0.00414527	0.637074	0.206537	0.61917	0.220871	0.569146	0.906165
ENSG00000163273	NPPC	2.08986	5.33e-05	0.00196252	0.316743	0.73129	0.921502	1.42376	0.128163	0.558327
ENSG00000163347	CLDN1	1.299	2.02e-05	0.000835168	1.85266	0.000503924	0.0297863	1.20881	7.21e-05	0.00455885
ENSG00000163435	ELF3	1.70869	9.8e-11	1.25e-08	2.70625	5.25e-06	0.00080251	1.18983	7.84e-06	0.000746907
ENSG00000163565	IFI16	1.96247	5.34e-05	0.00196418	0.341615	0.491554	0.819006	0.687875	0.0750017	0.441386
ENSG00000163568	AIM2	4.47834	6.97e-17	1.93e-14	1.14739	0.0663466	0.412647	3.13631	2.98e-05	0.00220105
ENSG00000163584	RPL22L1	1.41124	3.99e-05	0.00153966	0.689165	0.189832	0.59962	0.344306	0.448955	0.855333
ENSG00000163644	PPM1K	1.7215	0.000182156	0.00555949	0.757906	0.0273227	0.286753	1.0992	0.00039259	0.0162134
ENSG00000163661	PTX3	2.07665	0.00254425	0.0456178	0.6915	0.132975	0.532882	0.31373	0.304569	0.765804
ENSG00000163666	HESX1	3.21974	2.46e-07	1.75e-05	0.760069	0.0322419	0.306845	0.945788	0.00125893	0.0375313
ENSG00000163710	PCOLCE2	-1.50381	8.19e-06	0.000384927	-2.03628	0.00667061	0.144867	-1.79561	0.00676614	0.116554
ENSG00000163734	CXCL3	4.07234	2.9e-15	6.74e-13	2.13156	0.000570913	0.0323398	1.77673	0.00014302	0.00776875
ENSG00000163739	CXCL1	4.32075	2.34e-22	1.3e-19	3.09906	0.000868225	0.0430785	1.6358	0.0359579	0.302518
ENSG00000163817	SLC6A20	-1.52366	0.00209027	0.0392344	-1.27279	0.137889	0.538912	-1.74042	0.060202	0.395567
ENSG00000163840	DTX3L	3.04695	5.51e-12	8.69e-10	1.53971	8.51e-07	0.00017015	1.82108	1.11e-10	3.29e-08
ENSG00000163874	ZC3H12A	2.23149	1.18e-09	1.3e-07	2.15289	0.00192309	0.0732641	0.797634	0.085919	0.468379
ENSG00000163993	S100P	2.19133	4.66e-10	5.54e-08	4.12853	1.29e-09	5.94e-07	2.251	7.36e-08	1.34e-05
ENSG00000164007	CLDN19	-2.40835	0.000753201	0.0176338	-0.91518	0.424913	0.78148	-2.02921	0.074811	0.441344
ENSG00000164053	ATRIP	-2.11718	6.76e-08	5.57e-06	-0.735554	0.0651882	0.409536	-0.978214	2.38e-07	3.58e-05
ENSG00000164054	SHISA5	1.93023	2.96e-13	5.24e-11	1.49153	0.00329595	0.0993535	0.954853	0.000374019	0.0157222
ENSG00000164078	MST1R	1.18585	1.01e-05	0.000456433	1.24791	0.00806252	0.158382	1.01139	3.45e-07	4.86e-05
ENSG00000164112	TMEM155	-2.71227	1.66e-08	1.53e-06	-1.55212	0.0560926	0.386293	-1.78531	0.00137921	0.0397628
ENSG00000164136	IL15	1.88423	3.12e-05	0.00124119	0.994058	0.0408148	0.340103	1.69182	0.00300766	0.0679534
ENSG00000164181	ELOVL7	1.99006	0.000247517	0.00724843	0.925659	0.0206114	0.25233	1.28642	6.69e-05	0.00430835
ENSG00000164308	ERAP2	1.2131	0.000501166	0.0127665	-0.129527	0.773962	0.935665	0.507621	0.200591	0.662208
ENSG00000164342	TLR3	2.47529	1.98e-06	0.000108896	0.968813	0.0022059	0.0794616	1.46572	1.59e-09	4.07e-07
ENSG00000164379	FOXQ1	-0.952754	0.000765227	0.0178898	0.0398416	0.950882	0.987265	-0.039172	0.952692	0.993169
ENSG00000164530	PI16	2.1978	0.00242852	0.0441509	0.694779	0.501126	0.823366	-0.590403	0.558535	0.902423
ENSG00000164556	FAM183BP	4.90427	0.00046702	0.0121828	4.98611	N/A	N/A	1.73953	0.0293908	0.272313
ENSG00000164647	STEAP1	2.38544	1.98e-09	2.13e-07	-0.220952	N/A	N/A	-0.243392	N/A	N/A
ENSG00000164690	SHH	-1.03926	0.000248621	0.00726442	-1.01159	0.152377	0.559416	-0.848078	0.222704	0.686596
ENSG00000164877	MICALL2	1.25412	1.4e-06	8.05e-05	0.859976	0.105313	0.487233	0.793178	0.100006	0.503985
ENSG00000164949	GEM	1.37953	0.000728639	0.0171824	-0.211423	0.806894	0.947176	-0.405202	N/A	N/A
ENSG00000165178	NCF1C	1.95834	0.000101277	0.00341091	1.3272	0.0114295	0.187833	2.27253	4.25e-06	0.000447019
ENSG00000165197	VEGFD	-1.99548	5.4e-06	0.000267036	-1.21683	0.179372	0.589809	-0.925218	0.345142	0.794999
ENSG00000165300	SLITRK5	-1.46717	4.95e-05	0.00185803	-1.50304	0.0294881	0.295161	-1.09816	0.0763808	0.445287
ENSG00000165507	DEPP1	1.36099	0.000110514	0.00368863	1.23462	0.230694	0.643204	-1.21902	N/A	N/A
ENSG00000165731	RET	2.89473	1.88e-07	1.36e-05	0.405164	0.453604	0.796409	0.645251	0.136553	0.573241
ENSG00000165949	IFI27	3.91354	5.28e-40	9.82e-37	3.7757	2.29e-13	1.83e-10	3.44777	1.05e-55	4.2e-52
ENSG00000166183	ASPG	-1.29288	0.000574437	0.0142157	-1.25319	0.130985	0.530072	-1.07169	0.178551	0.635843
ENSG00000166250	CLMP	1.61507	0.000670404	0.0160416	0.0752628	0.885395	0.970565	0.392005	0.450656	0.856624
ENSG00000166289	PLEKHF1	1.9145	7.42e-11	9.75e-09	1.59091	0.0116216	0.189216	1.02971	0.0435068	0.334754
ENSG00000166428	PLD4	-1.57495	0.00154711	0.0308876	-1.45675	0.0748252	0.430566	-1.05742	0.174948	0.63005
ENSG00000166589	CDH16	-1.68794	0.000407266	0.0107752	-2.56505	0.00374528	0.106077	-1.88133	0.0219047	0.233012
ENSG00000166670	MMP10	1.76958	0.000144377	0.00464038	5.12108	N/A	N/A	1.45515	0.0127512	0.17052
ENSG00000166710	B2M	1.92516	5.99e-07	3.84e-05	1.52751	0.00211939	0.0775675	1.72405	0.000423131	0.0171469
ENSG00000166741	NNMT	4.15307	1.25e-42	3.26e-39	1.80482	0.11918	0.510289	0.561977	N/A	N/A
ENSG00000166748		1.71951	0.000147487	0.00472285	0.136901	0.824129	0.953332	0.910488	0.0337127	0.293113
ENSG00000166750	SLFN5	2.15839	5.19e-08	4.36e-06	0.789719	0.0782543	0.438055	0.894672	0.00183057	0.0478659
ENSG00000166794	PPIB	0.894513	0.00246548	0.044698	0.65973	0.282654	0.68475	-0.0258412	0.94967	0.992462
ENSG00000166897	ELFN2	-1.0618	0.000309069	0.00864264	-0.518582	0.486437	0.817013	-0.384248	0.502683	0.877803
ENSG00000166920	C15orf48	3.17986	1.25e-16	3.35e-14	1.49392	0.107516	0.491651	1.07827	0.270824	0.738105
ENSG00000166979	EVA1C	0.963622	0.00123871	0.0258402	2.24949	0.000698	0.037806	0.83978	0.00729732	0.122274
ENSG00000167034	NKX3-1	3.15977	4.83e-07	3.16e-05	1.55466	0.00428905	0.115211	1.54115	1.17e-05	0.00104671
ENSG00000167173	C15orf39	0.937441	0.00116248	0.0247863	0.525459	0.272785	0.678649	-0.159282	0.395409	0.828766
ENSG00000167207	NOD2	1.76566	0.00198954	0.0377965	0.487333	0.337264	0.725318	1.22085	0.0124038	0.168116
ENSG00000167549	CORO6	-1.35782	6.3e-05	0.00226272	-0.573735	0.12411	0.519457	-1.06	0.0021537	0.05418
ENSG00000167553	TUBA1C	1.06198	6.39e-05	0.00229114	0.325528	0.577808	0.861249	-0.216927	0.677139	0.936891
ENSG00000167588	GPD1	-1.7997	1.79e-07	1.31e-05	-0.473221	0.464896	0.803912	-1.49766	0.0342776	0.295159
ENSG00000167680	SEMA6B	1.42665	4.88e-08	4.13e-06	1.09196	N/A	N/A	-0.226428	0.687046	0.938405
ENSG00000167711	SERPINF2	3.15256	4.57e-08	3.87e-06	3.63211	0.000124456	0.0112312	1.96895	0.0212406	0.230042
ENSG00000167771	RCOR2	-1.28054	0.000289204	0.00821888	-0.186896	0.829706	0.954383	-0.766856	0.225347	0.689854
ENSG00000167772	ANGPTL4	1.05965	0.00127173	0.0264232	-1.25234	N/A	N/A	-3.51304	N/A	N/A
ENSG00000167779	IGFBP6	2.33041	0.000351074	0.00958058	0.0119497	0.990529	0.997327	-1.03622	N/A	N/A
ENSG00000167972	ABCA3	2.26725	1.88e-10	2.34e-08	1.73509	0.0092071	0.166204	1.12192	0.00150915	0.0425089
ENSG00000168016	TRANK1	1.46514	4.75e-05	0.00178667	0.166412	0.634941	0.885271	0.705991	0.00032011	0.0139375
ENSG00000168032	ENTPD3	-1.00543	0.00105941	0.0230608	-0.563084	0.233081	0.644882	0.0661659	0.884066	0.981585
ENSG00000168062	BATF2	4.38866	3.03e-22	1.64e-19	2.62621	1.17e-05	0.00154638	2.62258	4.9e-16	2.49e-13
ENSG00000168280	KIF5C	3.45925	1.81e-08	1.66e-06	0.683771	0.129501	0.527371	0.810388	0.00920205	0.13992
ENSG00000168298	H1-4	3.18437	0.00274849	0.0480551	2.90376	0.00270058	0.0884685	-0.0836645	0.918855	0.987909
ENSG00000168309	FAM107A	1.84471	0.000477058	0.0123224	3.43899	3.16e-05	0.00367739	1.25828	0.000176698	0.00882957
ENSG00000168389	MFSD2A	0.821823	0.002646	0.0468293	1.11663	0.0158801	0.223929	0.676019	0.0004029	0.0164696
ENSG00000168394	TAP1	4.02617	2.68e-19	1.15e-16	2.61454	1.02e-05	0.00138419	2.32535	8.65e-05	0.00530641
ENSG00000168404	MLKL	2.48959	1.53e-06	8.63e-05	0.308865	0.528733	0.836634	0.660129	0.156548	0.602423
ENSG00000168421	RHOH	1.84032	0.00102877	0.0225257	1.44244	0.0662705	0.412427	2.48421	0.00420956	0.0845618
ENSG00000168546	GFRA2	-1.33696	2.4e-05	0.00097826	-1.20265	0.128525	0.526312	-0.584779	0.362085	0.807088
ENSG00000168671	UGT3A2	5.91119	5.6e-05	0.00203481	4.28996	0.000107918	0.0101183	4.99828	2.27e-07	3.51e-05
ENSG00000168701	TMEM208	0.967976	0.00234579	0.0431897	0.844971	0.105288	0.487199	0.196993	0.459416	0.859903
ENSG00000168824	NSG1	-1.44317	0.000177139	0.00544468	-0.10068	0.910048	0.977895	-0.146433	0.867583	0.977425
ENSG00000168899	VAMP5	1.32512	6.4e-06	0.000309581	0.84774	0.119233	0.510289	0.146434	0.357479	0.803539
ENSG00000168907	PLA2G4F	-1.35655	0.00197078	0.0374779	-0.971637	0.258413	0.666322	-0.91746	0.295098	0.756568
ENSG00000168961	LGALS9	3.48838	2.7e-23	1.72e-20	2.23739	2.88e-07	6.69e-05	2.13898	4.97e-16	2.49e-13
ENSG00000169035	KLK7	-2.10756	0.00157643	0.0313528	-1.7009	0.105534	0.488086	-1.78078	0.125117	0.552636
ENSG00000169136	ATF5	0.999347	0.000328049	0.00910493	0.47304	0.277573	0.681538	0.0544671	0.820088	0.969261
ENSG00000169228	RAB24	1.16657	0.000238919	0.00702828	0.178007	0.706728	0.913739	0.168323	0.562957	0.904557
ENSG00000169230	PRELID1	0.870798	0.00253786	0.0455346	0.501399	0.384979	0.757587	-0.0704557	0.856526	0.974635
ENSG00000169245	CXCL10	9.4483	7.62e-09	7.54e-07	5.06038	5.45e-11	3.36e-08	6.2118	2.02e-31	2.26e-28
ENSG00000169248	CXCL11	9.0255	2.11e-08	1.9e-06	5.10004	1.08e-16	1.73e-13	6.20993	3.23e-35	4.12e-32
ENSG00000169258	GPRIN1	1.1627	0.000324022	0.00901239	0.73898	0.323213	0.715822	-0.333051	0.455644	0.858121
ENSG00000169429	CXCL8	6.36703	8.73e-21	4.21e-18	2.85049	N/A	N/A	-0.605917	N/A	N/A
ENSG00000169439	SDC2	-0.941323	0.000597539	0.0146481	-1.47218	0.0002887	0.0211684	-1.13219	6.54e-05	0.00423076
ENSG00000169715	MT1E	2.01563	2.6e-06	0.000139407	2.07535	0.00360754	0.103798	0.7078	0.184718	0.643761
ENSG00000169758	TMEM266	1.15958	0.00114865	0.0245298	0.875484	0.00302815	0.0944214	0.997391	0.00098046	0.0315398
ENSG00000169862	CTNND2	-1.56424	0.000528211	0.0132864	-0.255043	0.772752	0.9352	-1.23144	0.150761	0.594386
ENSG00000169871	TRIM56	1.33254	5.61e-07	3.61e-05	0.58857	0.0225541	0.263042	0.439448	0.000230782	0.0108637
ENSG00000169894	MUC3A	1.36906	0.000838498	0.0193433	-0.326074	N/A	N/A	-0.681169	N/A	N/A
ENSG00000169933	FRMPD4	-1.67222	0.00110262	0.0236845	-2.18425	0.00464961	0.119492	-0.72059	0.215518	0.67917
ENSG00000170298	LGALS9B	3.678	9.85e-06	0.000449592	4.13823	0.000178021	0.0148478	2.86813	0.0121611	0.166433
ENSG00000170323	FABP4	0.910841	0.0013145	0.027117	-0.919902	N/A	N/A	-0.996957	N/A	N/A
ENSG00000170345	FOS	2.06928	2.96e-07	2.06e-05	2.29266	0.0199259	0.248701	0.242859	0.731688	0.948865
ENSG00000170421	KRT8	1.04818	0.000164624	0.00512657	1.69365	0.00102427	0.0485088	0.427872	0.0050473	0.0958373
ENSG00000170454	KRT75	7.45055	0.000614885	0.0150027	1.98976	0.293447	0.69156	-4.7766	0.195533	N/A
ENSG00000170571	EMB	1.02104	0.000195019	0.00588312	1.05169	0.0138434	0.206474	1.3879	2.02e-05	0.00161375
ENSG00000170581	STAT2	2.26165	1.06e-07	8.33e-06	1.07103	4.16e-06	0.000676931	1.10734	2.3e-06	0.000255287
ENSG00000170608	FOXA3	1.6997	0.00122425	0.0256414	1.86895	0.0109851	0.183807	1.29142	0.00194987	0.0502829
ENSG00000170873	MTSS1	-1.17144	0.00058518	0.0143858	-0.791018	0.0736722	0.427749	-0.958417	9.33e-07	0.000115979
ENSG00000171223	JUNB	2.21173	9.97e-13	1.67e-10	2.00244	0.00579376	0.13407	0.443856	0.395896	0.829112
ENSG00000171236	LRG1	2.44923	1.86e-10	2.33e-08	2.37078	0.000721456	0.0384635	1.36691	0.0113218	0.159613
ENSG00000171346	KRT15	2.12337	0.00226442	0.0418098	2.2236	0.00263593	0.0870851	2.21948	0.0029173	0.0662836
ENSG00000171385	KCND3	1.96259	3.65e-09	3.79e-07	1.17734	0.116275	0.505682	1.0948	0.120208	0.543478
ENSG00000171401	KRT13	3.09851	6.16e-05	0.00221932	2.11618	N/A	N/A	-0.191906	0.819231	0.96922
ENSG00000171522	PTGER4	0.901707	0.00123843	0.0258402	0.719884	0.0990168	0.475413	1.0511	0.000970726	0.0313113
ENSG00000171551	ECEL1	4.38291	6.59e-12	1.01e-09	3.89371	3.57e-10	1.76e-07	2.65151	3.73e-08	7.42e-06
ENSG00000171557	FGG	8.92616	2.03e-09	2.16e-07	1.76456	0.419729	0.778314	-2.55756	0.0882646	0.474853
ENSG00000171560	FGA	8.09772	5.02e-19	1.98e-16	1.75926	0.415392	0.775455	-1.51102	N/A	N/A
ENSG00000171621	SPSB1	1.21952	0.000364524	0.00981371	1.00227	0.109927	0.495508	-0.131931	0.801586	0.965836
ENSG00000171631	P2RY6	1.81511	3.67e-06	0.00018964	1.0029	0.185963	0.596627	0.664494	0.391252	0.825758
ENSG00000171659	GPR34	-1.2281	0.000394063	0.0104684	-1.2759	0.0125133	0.196897	-0.251891	0.513903	0.881627
ENSG00000171711	DEFB4A	4.48466	1.32e-06	7.65e-05	4.15086	0.0242105	0.270231	1.95903	0.152461	0.596983
ENSG00000171855	IFNB1	10.8264	1.79e-17	5.35e-15	5.9191	4.83e-07	0.00010432	6.81689	3.76e-09	8.95e-07
ENSG00000171877	FRMD5	2.75601	0.00225112	0.0416528	0.285745	0.706116	0.913555	-0.0983673	0.899812	0.984835
ENSG00000172020	GAP43	2.31987	0.00250244	0.0451479	-3.18122	N/A	N/A	-3.16661	N/A	N/A
ENSG00000172156	CCL11	2.13979	0.000361586	0.00977521	-0.392787	0.621979	0.879596	0.864228	0.215158	0.67868
ENSG00000172183	ISG20	5.32119	7.41e-29	7.71e-26	2.80747	1.88e-05	0.00236078	2.18713	0.000171324	0.00871608
ENSG00000172216	CEBPB	1.20079	0.000156651	0.00494332	1.73215	0.000350759	0.0241303	0.578304	0.00809175	0.129154
ENSG00000172345	STARD5	1.37277	2.15e-06	0.000117292	0.243311	0.38346	0.756343	0.68549	4.01e-05	0.00281142
ENSG00000172432	GTPBP2	1.16005	0.000696777	0.0165899	0.263071	0.544377	0.844551	0.00817398	0.981058	0.997254
ENSG00000172508	CARNS1	-1.18894	0.00251927	0.0453886	-0.209933	0.725411	0.920147	-0.497732	0.291986	0.753938
ENSG00000172575	RASGRP1	2.87927	1e-05	0.000456433	0.844935	0.160978	0.571832	1.94494	0.00437333	0.0869187
ENSG00000172602	RND1	4.11639	7.68e-28	7.14e-25	2.45229	0.019552	0.246691	0.94961	N/A	N/A
ENSG00000172724	CCL19	5.54248	1.33e-22	7.7e-20	4.77427	3.87e-16	5.27e-13	6.54741	9.56e-10	2.56e-07
ENSG00000172818	OVOL1	2.3566	6.37e-06	0.000308806	1.36769	0.0089423	0.163952	0.712307	0.0423775	0.330304
ENSG00000172936	MYD88	1.92792	1.94e-06	0.000106921	0.620672	0.039432	0.335479	0.590181	0.0107094	0.154628
ENSG00000172965	MIR4435-2HG	1.47867	3.02e-05	0.00120231	-1.67825	N/A	N/A	-1.8061	N/A	N/A
ENSG00000172971	UNC93B3	4.91623	0.00244698	0.0444245	4.49145	9.24e-05	0.00890696	2.77923	0.0341808	0.295159
ENSG00000172987	HPSE2	-0.993833	0.000543608	0.0135996	-0.90832	0.151479	0.558319	-0.2473	0.642993	0.930064
ENSG00000173083	HPSE	1.39899	0.00138149	0.0281643	1.16779	0.0013933	0.0595658	1.22919	7.61e-05	0.00474066
ENSG00000173110	HSPA6	2.80891	2.18e-06	0.000118527	1.0839	0.126716	0.523114	1.43466	0.0131568	0.173956
ENSG00000173114	LRRN3	-1.52647	7.42e-05	0.00260224	-1.10744	0.110161	0.496153	-0.457302	0.48534	0.870491
ENSG00000173193	PARP14	3.34212	6.69e-12	1.02e-09	2.00352	3.05e-07	6.89e-05	2.26544	1.34e-13	5.23e-11
ENSG00000173198	CYSLTR1	1.11704	0.00040794	0.010782	-0.0622536	0.849385	0.960522	1.01717	0.000532049	0.020301
ENSG00000173213	TUBB8B	5.94086	0.000911924	0.0204841	2.22436	N/A	N/A	3.24892	0.0817181	0.458723
ENSG00000173221	GLRX	1.12458	0.00246385	0.044698	0.467673	0.243611	0.651881	0.260373	0.437653	0.85052
ENSG00000173404	INSM1	-2.34812	5.2e-05	0.00192937	-1.73619	0.308364	0.703727	-2.08347	0.142314	0.581232
ENSG00000173432	SAA1	4.72229	7.54e-11	9.86e-09	5.76433	1.48e-08	5.11e-06	3.56524	2.38e-05	0.00183026
ENSG00000173559	NABP1	1.719	0.00112088	0.0239736	0.247484	0.604265	0.873817	0.663725	0.181466	0.639992
ENSG00000173585	CCR9	-3.51451	0.00182234	0.0351793	-2.35962	0.029144	0.293817	-2.84118	0.00754539	0.124883
ENSG00000173626	TRAPPC3L	3.39943	9.54e-06	0.000440026	1.38959	0.0334202	0.312836	2.07411	2.2e-05	0.00172659
ENSG00000173702	MUC13	3.61519	0.00252161	0.0453994	6.31722	8.08e-09	3.09e-06	4.35962	7.11e-06	0.000694254
ENSG00000173762	CD7	3.66924	1.52e-18	5.33e-16	3.71012	1.13e-08	4.22e-06	2.766	2.52e-07	3.75e-05
ENSG00000173786	CNP	1.75678	2.38e-07	1.7e-05	0.857588	0.0866468	0.4531	0.396574	0.0566862	0.382397
ENSG00000173821	RNF213	2.81327	7.22e-10	8.28e-08	1.17817	2.51e-05	0.00299322	1.53292	1.05e-08	2.4e-06
ENSG00000173918	C1QTNF1	1.95948	6.66e-06	0.00031972	0.643998	0.390022	0.760349	-0.18468	N/A	N/A
ENSG00000174403	MIR1-1HG-AS1	-1.47092	7.96e-06	0.000375557	-1.35789	0.131419	0.53071	-0.827717	0.30941	0.770051
ENSG00000174502	SLC26A9	1.84853	1.57e-05	0.000674197	0.496245	0.418693	0.777497	0.519234	0.34145	0.792159
ENSG00000174599	TRAM1L1	-0.93023	0.00203734	0.0384349	-0.884739	0.0613454	0.400188	-0.411812	0.120008	0.543117
ENSG00000174939	ASPHD1	1.97874	0.00235149	0.0432335	-0.0522008	N/A	N/A	-0.576255	N/A	N/A
ENSG00000175550	DRAP1	1.37299	1.13e-06	6.74e-05	1.22478	0.0408993	0.340598	0.343865	0.200569	0.662208
ENSG00000175592	FOSL1	4.25333	6.46e-12	9.94e-10	0.512346	0.752272	0.928658	-1.65477	N/A	N/A
ENSG00000175643	RMI2	0.98286	0.00222941	0.0413007	0.355111	0.549876	0.848339	0.117279	0.835584	0.971447
ENSG00000175793	SFN	3.33915	2.85e-08	2.52e-06	2.21575	0.00641591	0.142523	1.0252	0.172344	0.627504
ENSG00000175920	DOK7	-1.2361	7.14e-05	0.00251918	0.847627	0.156374	0.565412	-0.116564	0.849936	0.974036
ENSG00000175928	LRRN1	-1.54132	5.47e-05	0.00199894	-0.707892	0.204668	0.617639	-1.08409	0.019844	0.221142
ENSG00000176046	NUPR1	1.58159	3.52e-05	0.00138624	0.798248	0.172768	0.584202	0.375107	0.38143	0.819369
ENSG00000176153	GPX2	2.37669	9.18e-05	0.00313268	3.51155	4.77e-08	1.41e-05	2.33229	1.08e-06	0.000132302
ENSG00000176532	PRR15	2.1242	1.01e-05	0.000458223	3.03419	8.58e-05	0.00842068	1.72509	0.0304964	0.277702
ENSG00000176907	TCIM	1.48125	0.00148762	0.0299254	0.0567117	0.921685	0.980385	0.431674	0.418753	0.841422
ENSG00000177192	PUS1	0.967857	0.000514917	0.0130402	0.698504	0.0979978	0.474108	0.344293	0.154447	0.600505
ENSG00000177202	SPACA4	1.39482	0.00138704	0.0282331	2.13818	0.00246224	0.0842115	1.43024	0.0403132	0.322135
ENSG00000177300	CLDN22	23.2213	1.22e-06	7.18e-05	10.0706	0.00555081	0.130929	10.6159	0.00345941	0.0740478
ENSG00000177398	UMODL1	1.8189	0.00195275	0.0372439	0.903203	0.221331	0.635279	0.847968	0.281799	0.746117
ENSG00000177406	NINJ2-AS1	-1.20413	0.0001802	0.00551271	-1.041	0.0835383	0.446161	-0.792584	0.138023	0.575949
ENSG00000177409	SAMD9L	3.51612	6.85e-09	6.83e-07	1.03521	0.0175258	0.233747	2.0031	9.34e-10	2.52e-07
ENSG00000177542	SLC25A22	1.07315	0.00114951	0.0245298	1.0811	0.0173465	0.232799	0.669399	0.000183199	0.00907367
ENSG00000177674	AGTRAP	1.13816	1.88e-05	0.000781821	1.29097	0.0126165	0.197246	0.462187	0.00838427	0.132154
ENSG00000177675	CD163L1	-1.23304	0.000911911	0.0204841	-1.24717	0.000196288	0.0157436	-0.268104	0.543699	0.895892
ENSG00000177699	AC011944.1	1.57996	0.00011675	0.0038621	0.977102	0.0572054	0.389932	1.35717	0.000890944	0.0296274
ENSG00000177721	ANXA2R	1.24234	0.000322754	0.00898671	-0.36954	0.43069	0.784242	-0.177229	0.508896	0.880008
ENSG00000177989	ODF3B	1.63397	4.48e-06	0.000225416	2.18319	0.000341321	0.0237962	1.69539	0.00138821	0.0399439
ENSG00000178078	STAP2	1.25965	2.33e-06	0.000125888	1.27298	0.00747257	0.153461	0.604857	0.000296955	0.0130711
ENSG00000178162	FAR2P2	-1.3416	0.00239634	0.0436893	-1.50526	0.0422917	0.345008	-0.837297	0.256635	0.723033
ENSG00000178343	SHISA3	-1.64417	0.00181029	0.0349881	-1.12779	0.143658	0.547758	-0.123159	0.873873	0.978572
ENSG00000178573	MAF	-1.05975	0.000199569	0.0059995	-1.18753	0.0070034	0.14842	-0.557828	0.01018	0.1496
ENSG00000178685	PARP10	2.8741	7.49e-17	2.05e-14	1.94057	0.000392398	0.0257891	1.56427	5.2e-07	7.06e-05
ENSG00000178719	GRINA	1.14802	9.71e-06	0.000445661	1.21748	0.0114838	0.188121	0.374199	0.0667423	0.415133
ENSG00000178734	LMO7DN	-1.60015	0.000269021	0.00775603	-1.61038	0.0483168	0.365129	-0.625105	0.380396	0.819286
ENSG00000178860	MSC	2.62177	4.12e-14	8.25e-12	-0.113188	N/A	N/A	0.119264	N/A	N/A
ENSG00000178878	APOLD1	1.47167	4.92e-07	3.2e-05	1.57993	0.185769	0.596465	-1.89039	N/A	N/A
ENSG00000178927	CYBC1	0.870678	0.000919176	0.0206044	0.682259	0.109995	0.495725	0.336827	0.234512	0.700393
ENSG00000178947	SMIM10L2A	-1.08465	0.00141258	0.0286735	0.102545	0.847592	0.960143	-0.337531	0.330574	0.78611
ENSG00000179270	PCARE	-2.76869	5.25e-05	0.00194363	-0.96993	0.235817	0.647487	-2.56111	0.00599208	0.107182
ENSG00000179583	CIITA	1.15346	4.69e-05	0.00176981	0.875428	0.077747	0.436746	1.37759	0.007675	0.126119
ENSG00000179593	ALOX15B	2.91448	0.000720351	0.0170334	2.70497	0.00601477	0.137376	1.09734	N/A	N/A
ENSG00000179674	ARL14	8.63076	9.71e-06	0.000445661	4.4586	0.00184961	N/A	4.64967	0.000484396	0.0191057
ENSG00000179750	APOBEC3B	1.70882	0.000173782	0.00536683	0.629292	0.361308	0.742103	0.197312	0.766035	0.957385
ENSG00000180340	FZD2	-1.02283	0.000649087	0.0156756	-0.265143	0.63531	0.885397	-1.06204	0.00351536	0.0745072
ENSG00000180354	MTURN	-1.07569	0.000138718	0.00449178	-0.52866	0.264127	0.670274	-0.735614	0.0547298	0.376987
ENSG00000180440	SERTM1	-2.29519	0.000117148	0.00387034	-0.945661	0.360315	0.74146	-1.65262	0.114172	0.531351
ENSG00000180616	SSTR2	2.83116	5.19e-14	1.01e-11	0.455491	0.519014	0.831531	-0.0349799	0.955767	0.993169
ENSG00000180730	SHISA2	-1.1792	9.75e-05	0.00330504	-1.16299	0.0646201	0.408325	-0.704391	0.255371	0.722315
ENSG00000180772	AGTR2	2.02693	3.08e-06	0.000161916	-0.526083	0.458736	0.800323	-0.31105	0.61235	0.920066
ENSG00000180828	BHLHE22	3.57479	0.000513622	0.0130328	0.782114	0.47042	0.807612	2.13254	0.0859894	0.468446
ENSG00000180992	MRPL14	1.14766	0.000177697	0.00545538	1.15952	0.00522822	0.128471	0.593819	0.000173534	0.00874928
ENSG00000181029	TRAPPC5	1.42455	0.000838112	0.0193433	1.55051	0.0257306	0.28004	0.523563	0.15412	0.600051
ENSG00000181074	OR52N4	2.70529	0.00249446	0.0450366	3.81807	3.18e-06	0.000529676	2.88567	5.4e-12	1.83e-09
ENSG00000181374	CCL13	1.81028	1.22e-07	9.49e-06	1.03321	0.0189565	0.24252	2.39637	3.22e-05	0.00234818
ENSG00000181381	DDX60L	3.87297	2.27e-13	4.08e-11	1.20848	0.000534921	0.0308385	1.82211	5.55e-15	2.64e-12
ENSG00000181541	MAB21L2	6.6004	5.98e-06	0.000291605	1.04304	0.551271	N/A	2.24198	0.0262837	N/A
ENSG00000181577	C6orf223	2.15822	7.66e-08	6.19e-06	-0.931559	0.449824	0.794964	-1.26771	N/A	N/A
ENSG00000181631	P2RY13	-2.10529	0.00122088	0.0256414	-1.82558	0.0494331	0.369435	0.400837	0.729492	0.948659
ENSG00000181649	PHLDA2	3.10322	1.98e-15	4.65e-13	1.49375	N/A	N/A	0.448249	N/A	N/A
ENSG00000182010	RTKN2	-1.16463	0.000765508	0.0178898	-1.45833	0.0153528	0.219475	-0.987676	0.0641304	0.407368
ENSG00000182179	UBA7	1.33135	7.4e-06	0.000351443	0.785223	0.0314584	0.303748	0.668584	9.84e-06	0.000897458
ENSG00000182326	C1S	1.92221	1.31e-06	7.58e-05	0.89434	0.167017	0.578348	1.38363	0.0427878	0.331845
ENSG00000182393	IFNL1	9.7325	2.96e-24	2.08e-21	6.9698	4.29e-12	3.24e-09	7.0658	5.2e-13	1.95e-10
ENSG00000182487	NCF1B	2.32646	0.000724497	0.0171158	1.92161	0.000149609	0.0129139	2.87366	1.24e-07	2.02e-05
ENSG00000182533	CAV3	-2.60099	0.000669185	0.0160272	-1.27763	0.261519	0.668685	-2.10531	0.0496315	0.359048
ENSG00000182566	CLEC4G	3.41184	0.000354708	0.00964938	1.65256	0.0852542	0.450284	1.03435	0.213343	0.67725
ENSG00000182578	CSF1R	-1.38351	9.6e-07	5.84e-05	-1.14218	0.0248932	0.274917	-0.275029	0.552785	0.900346
ENSG00000182752	PAPPA	1.38174	0.000159689	0.00502703	1.0735	0.0659732	0.411141	0.60128	0.0704463	0.427272
ENSG00000182853	VMO1	2.16949	6.66e-05	0.00236839	4.29836	8.16e-08	2.26e-05	1.04127	0.0559084	0.380515
ENSG00000182866	LCK	1.74234	0.00285708	0.0495214	1.15961	0.0586947	0.394038	2.99139	0.00125462	0.0374825
ENSG00000183019	MCEMP1	-3.18773	5.03e-14	9.85e-12	-2.20006	0.00786255	0.156732	-2.74765	0.00640268	0.11259
ENSG00000183036	PCP4	2.25185	0.00086617	0.0196942	-2.19599	N/A	N/A	-1.84028	N/A	N/A
ENSG00000183044	ABAT	-1.03333	0.00125322	0.0260801	-0.478748	0.475412	0.809827	-0.196873	0.749294	0.952721
ENSG00000183230	CTNNA3	-1.98138	3.36e-06	0.000174457	-1.09917	0.133146	0.533119	-1.10336	0.0851963	0.466526
ENSG00000183347	GBP6	1.25444	0.00199044	0.0377965	0.905104	0.176281	0.587316	0.924573	0.183585	0.642514
ENSG00000183386	FHL3	1.58152	1.1e-06	6.59e-05	0.3355	0.667369	0.898512	-0.741902	0.24475	0.709883
ENSG00000183486	MX2	7.17231	1.13e-53	4.92e-50	4.40323	1.92e-19	4.35e-16	4.79313	3.88e-26	3.89e-23
ENSG00000183496	MEX3B	-1.17015	0.000517832	0.013092	-1.42129	0.00804683	0.158382	-0.900927	0.0013554	0.0392815
ENSG00000183570	PCBP3	1.32609	0.00206241	0.0388234	1.63904	0.00686737	0.146335	1.12757	0.0570053	0.383996
ENSG00000183615	FAM167B	1.50792	1.64e-06	9.2e-05	1.01837	0.136545	0.537442	0.780958	0.00175935	0.0470404
ENSG00000183691	NOG	-1.40462	0.000921858	0.0206213	-0.871603	0.0593889	0.395118	-0.714111	0.0560327	0.380714
ENSG00000183709	IFNL2	10.2266	4.13e-16	1.03e-13	6.80118	2.59e-07	6.17e-05	7.12482	1.09e-08	2.46e-06
ENSG00000184058	TBX1	1.05002	0.000697142	0.0165899	1.42522	0.0390511	0.334165	0.80313	0.214778	0.678423
ENSG00000184144	CNTN2	4.8883	7.15e-09	7.11e-07	0.426784	0.679682	0.903687	0.743061	0.217421	0.680296
ENSG00000184156	KCNQ3	2.60511	1.06e-15	2.53e-13	-0.597508	N/A	N/A	-0.585324	0.589602	0.91208
ENSG00000184254	ALDH1A3	1.9586	4.1e-11	5.47e-09	-0.076882	N/A	N/A	-0.672115	N/A	N/A
ENSG00000184371	CSF1	2.66089	4e-08	3.43e-06	0.816327	0.213269	0.62598	1.00494	0.116139	0.534764
ENSG00000184374	COLEC10	-1.70843	0.000288239	0.00821714	-1.83375	0.071027	0.422033	-1.42473	0.124415	0.552403
ENSG00000184489	PTP4A3	1.20044	9.83e-06	0.000449592	0.561071	0.392092	0.761228	-0.0288903	0.951693	0.993169
ENSG00000184545	DUSP8	1.91129	4.71e-05	0.00177436	1.5794	2.01e-07	4.83e-05	0.513225	0.126462	0.554929
ENSG00000184557	SOCS3	2.19039	1.79e-09	1.93e-07	2.75822	0.000775413	0.0400827	0.666688	0.289407	0.75262
ENSG00000184584	STING1	0.876403	0.0027825	0.0484547	0.660262	0.104035	0.485395	0.307834	0.261107	0.729426
ENSG00000184937	WT1	7.08416	0.00134772	0.0276272	-6.11657	N/A	N/A	-4.54277	N/A	N/A
ENSG00000184979	USP18	4.18007	6.25e-20	2.76e-17	2.26802	8.3e-07	0.000167195	2.11507	2.58e-09	6.29e-07
ENSG00000184988	TMEM106A	1.1032	0.00119283	0.0252885	-0.178282	0.71965	0.918446	0.00700791	0.97107	0.996092
ENSG00000184995	IFNE	4.79366	1.95e-06	0.000107219	2.89218	0.0113279	0.187244	0.675508	0.46958	0.864463
ENSG00000185022	MAFF	2.05959	6.47e-07	4.08e-05	1.11805	0.164786	0.575904	-0.531692	0.433089	0.848645
ENSG00000185033	SEMA4B	1.09556	0.000288949	0.00821888	1.18498	0.0416374	0.342652	0.221105	0.632706	0.925919
ENSG00000185201	IFITM2	2.2195	7.31e-16	1.79e-13	1.39749	0.0869156	0.453517	0.083053	0.892009	0.982661
ENSG00000185215	TNFAIP2	2.35644	5.32e-05	0.00196089	1.6426	3.56e-06	0.000583301	1.47641	0.000441067	0.017741
ENSG00000185262	UBALD2	1.1885	1.42e-05	0.000621145	1.3857	0.00137014	0.0589463	0.202236	0.341794	0.792159
ENSG00000185272	RBM11	2.41548	1.11e-05	0.000497983	1.10234	0.009677	0.171001	1.1704	7.21e-05	0.00455885
ENSG00000185303	SFTPA2	2.65344	8.73e-07	5.38e-05	1.83278	0.0133051	0.202699	2.46344	0.000251627	0.0115201
ENSG00000185338	SOCS1	3.14001	6.65e-14	1.26e-11	1.69151	0.00502763	0.125329	1.17844	6.51e-07	8.54e-05
ENSG00000185339	TCN2	0.906143	0.00126212	0.0262444	1.28426	0.024137	0.269855	0.398762	0.0420307	0.328744
ENSG00000185404	SP140L	1.34606	0.0011986	0.0253901	0.377587	0.386543	0.757976	0.556136	0.123916	0.55167
ENSG00000185479	KRT6B	4.26473	0.000608804	0.0148823	2.58183	0.00877138	0.162587	1.08584	0.38206	0.819475
ENSG00000185499	MUC1	1.72786	7.82e-06	0.000369492	1.94865	0.00311238	0.0959578	1.15066	0.00088951	0.0296274
ENSG00000185507	IRF7	4.49096	7.16e-37	1.17e-33	3.2371	6.31e-08	1.77e-05	2.64619	2.33e-66	1.31e-62
ENSG00000185745	IFIT1	5.97237	6.57e-29	7.12e-26	3.6444	1.21e-40	3.29e-36	4.18523	2.36e-42	4.74e-39
ENSG00000185803	SLC52A2	0.851041	0.00120443	0.0254406	1.31815	0.0230765	0.264635	0.181164	0.34314	0.792989
ENSG00000185862	EVI2B	-1.59383	7.04e-06	0.00033634	-0.873213	0.014434	0.212141	0.63231	0.292938	0.754726
ENSG00000185880	TRIM69	2.36242	2.97e-07	2.06e-05	1.3108	0.00113414	0.0523551	1.71289	1.16e-14	5.24e-12
ENSG00000185885	IFITM1	6.80148	3.29e-111	8.56e-107	3.67271	0.000431547	0.0270363	3.18361	0.00229875	0.0563911
ENSG00000185897	FFAR3	3.51009	1.6e-05	0.000688743	-1.99976	N/A	N/A	-2.5564	N/A	N/A
ENSG00000186188	FFAR4	-2.80499	4.83e-05	0.00181303	-1.9224	0.0798586	0.440437	-2.02097	0.0535986	0.373578
ENSG00000186310	NAP1L3	-1.5356	1.04e-06	6.24e-05	-1.61115	0.00728787	0.152078	-0.84088	0.0125686	0.169206
ENSG00000186470	BTN3A2	1.60039	3.37e-07	2.3e-05	0.763545	0.155656	0.564508	1.68386	0.00297819	0.0675032
ENSG00000186479	RGS7BP	-1.50021	0.00261461	0.0465586	-1.11217	0.141819	0.545029	-0.931041	0.240604	0.705874
ENSG00000186715	MST1L	-1.03152	0.00122887	0.0256966	-1.41499	0.0144034	0.21192	-0.924795	0.103222	0.510583
ENSG00000186806	VSIG10L	1.49647	2.03e-05	0.000840492	0.454672	0.297296	0.69411	0.63947	9.81e-05	0.00583519
ENSG00000186810	CXCR3	2.91993	0.00253494	0.0455346	1.23791	0.055726	0.385963	3.86157	0.000182105	0.00903542
ENSG00000186818	LILRB4	2.11358	7.12e-05	0.00251918	1.3695	0.0230673	0.264635	3.15275	3.56e-05	0.00256592
ENSG00000186891	TNFRSF18	1.8355	0.00209545	0.0392608	1.38489	0.0420181	0.344112	1.88418	0.0191589	0.216602
ENSG00000187193	MT1X	1.70785	9.66e-07	5.86e-05	3.97709	4.92e-05	0.00533336	0.883439	0.0544687	0.375972
ENSG00000187416	LHFPL3	-1.70057	0.00088175	0.0199266	-2.31486	0.0296492	0.296251	-1.34322	0.237453	0.703068
ENSG00000187479	C11orf96	1.08892	5.3e-05	0.00195832	0.879093	0.151063	0.557464	-0.297799	0.33049	0.78611
ENSG00000187510	PLEKHG7	1.40428	0.00146171	0.0294537	1.82877	0.0394813	0.335678	1.40907	0.113123	0.529338
ENSG00000187583	PLEKHN1	2.28781	3.25e-08	2.83e-06	0.963847	0.102141	0.480485	0.732363	0.144244	0.583932
ENSG00000187608	ISG15	7.55049	5.74e-108	7.47e-104	5.55994	N/A	N/A	4.4411	5.61e-21	4.38e-18
ENSG00000187642	PERM1	1.31956	0.000878534	0.0198952	0.726951	0.150661	0.55707	0.163954	0.599393	0.914277
ENSG00000187653	TMSB4XP8	-6.39492	0.00141308	0.0286735	-1.90837	0.094714	0.467649	-1.76809	0.0404189	0.322375
ENSG00000187848	P2RX2	1.89008	8.97e-05	0.00307204	2.0709	0.0163159	0.225366	2.62415	0.00347801	0.0742111
ENSG00000187908	DMBT1	1.96875	6.57e-06	0.000317274	2.22694	1.85e-06	0.000334007	1.72807	2.3e-06	0.000255287
ENSG00000187950	OVCH1	-3.4992	0.000151684	0.00481578	-2.51661	0.00229334	0.0812655	-2.52436	0.00704795	0.119233
ENSG00000188157	AGRN	0.9186	0.000780635	0.0181618	1.14702	0.0486711	0.366705	0.265584	0.390953	0.825481
ENSG00000188257	PLA2G2A	5.52342	0.000423105	0.0111602	-0.257587	0.89749	0.97496	-0.720756	0.703388	0.94289
ENSG00000188282	RUFY4	5.88993	1.89e-19	8.21e-17	3.77442	9.4e-14	7.99e-11	4.75778	3.32e-34	4.05e-31
ENSG00000188290	HES4	1.20525	3.51e-05	0.00138291	0.814214	0.0758279	0.43248	0.427801	0.195148	0.657352
ENSG00000188313	PLSCR1	3.3331	1e-11	1.48e-09	1.67679	1.02e-06	0.000202507	1.94411	2.1e-12	7.39e-10
ENSG00000188322	SBK1	1.47162	2.21e-05	0.000905575	1.20501	0.0428654	0.346465	0.574975	0.258593	0.726342
ENSG00000188389	PDCD1	3.69999	5.69e-08	4.74e-06	3.33145	1.26e-07	3.27e-05	5.79928	7.56e-07	9.7e-05
ENSG00000188522	FAM83G	1.73549	1.75e-07	1.29e-05	1.7299	0.000901093	0.0443854	0.559892	0.0297913	0.274779
ENSG00000188660	LINC00319	-4.60508	4.4e-05	0.00168572	0.978964	0.409241	0.77209	-0.510002	0.652294	0.93117
ENSG00000188730	VWC2	-2.66605	0.00121885	0.0256414	-1.07275	0.24203	0.651789	-0.732683	0.379224	0.818394
ENSG00000188761	BCL2L15	1.49661	0.00108524	0.0234661	1.69301	N/A	N/A	0.955332	0.039492	0.318237
ENSG00000188766	SPRED3	1.48718	0.00144275	0.0291167	-0.589311	0.550333	0.848469	-1.93281	N/A	N/A
ENSG00000188820	CALHM6	4.86337	2.98e-10	3.63e-08	2.13356	0.00261489	0.0866703	3.41257	N/A	N/A
ENSG00000188856	RPSAP47	4.94678	0.000344594	0.00945328	0.236627	0.856517	N/A	1.29263	0.10524	N/A
ENSG00000189377	CXCL17	2.13741	8.13e-09	7.99e-07	0.83049	0.259213	0.66692	1.48524	0.0506355	0.362605
ENSG00000196116	TDRD7	2.3418	5.58e-06	0.000275557	0.614391	0.0995192	0.476285	1.02382	3.98e-24	3.39e-21
ENSG00000196136	SERPINA3	2.14621	8.89e-11	1.15e-08	3.38397	6.34e-05	0.00663058	1.01681	0.0512572	0.364512
ENSG00000196188	CTSE	2.75058	4.03e-09	4.15e-07	1.07375	0.220814	0.634696	1.39272	0.151183	0.594883
ENSG00000196329	GIMAP5	1.753	0.000126502	0.00414527	1.0989	0.011112	0.185199	0.459177	0.230682	0.695988
ENSG00000196358	NTNG2	1.65102	1.4e-06	8.05e-05	1.60833	0.000520744	0.0303842	0.576527	0.00641661	0.112622
ENSG00000196497	IPO4	1.00703	0.000336395	0.00928706	1.14025	0.0138189	0.206436	0.154782	0.336347	0.789172
ENSG00000196517	SLC6A9	1.08824	5.47e-05	0.00199894	0.870903	0.100378	0.477744	0.362879	0.0597352	0.394067
ENSG00000196611	MMP1	2.9152	4.01e-06	0.000206203	1.53399	0.426398	0.782047	-0.192327	N/A	N/A
ENSG00000196684	HSH2D	4.25498	1.3e-41	3.08e-38	3.32003	1.59e-17	2.88e-14	3.06452	1.14e-46	3.19e-43
ENSG00000196711	ALKAL1	-1.62461	0.000223801	0.00663415	-1.46155	0.0918973	0.461865	-1.00003	0.25137	0.716636
ENSG00000196739	COL27A1	-0.807712	0.00251275	0.0453026	-1.36705	0.000500325	0.029638	-0.850778	6.42e-07	8.46e-05
ENSG00000196843	ARID5A	1.93012	4.49e-09	4.57e-07	0.955798	0.101061	0.479126	0.147517	0.760928	0.956241
ENSG00000197019	SERTAD1	1.21006	0.000301628	0.00848011	0.768502	0.217186	0.630235	0.13603	0.614894	0.920328
ENSG00000197110	IFNL3	12.3487	4.84e-07	3.16e-05	7.78848	3.62e-08	1.11e-05	7.61133	2.77e-08	5.65e-06
ENSG00000197249	SERPINA1	1.88255	0.0027455	0.0480351	-0.935582	0.385446	0.757636	-1.50437	N/A	N/A
ENSG00000197272	IL27	4.55557	4.43e-06	0.000223488	2.95713	0.00948477	0.168998	2.84033	0.00178542	0.0473019
ENSG00000197406	DIO3	1.88361	0.00261183	0.046541	1.8515	0.00229108	0.0812655	0.503937	0.308508	0.768972
ENSG00000197465	GYPE	-1.48384	8.3e-06	0.000388347	-1.18254	0.1058	0.488245	-0.757809	0.116266	0.535263
ENSG00000197467	COL13A1	-1.67286	2.89e-06	0.000152456	-1.09111	0.0655334	0.410209	-0.834046	0.0944066	0.489245
ENSG00000197471	SPN	-1.06279	0.00176514	0.0341917	0.03743	0.942712	0.985349	0.821408	0.209184	0.671899
ENSG00000197536	IRF1-AS1	2.41745	2.66e-08	2.36e-06	1.11485	0.00052798	0.0306093	1.39078	1.08e-07	1.82e-05
ENSG00000197558	SSPO	-1.29259	3.2e-05	0.00127037	-0.425184	0.565969	0.854736	-0.850696	0.253533	0.720135
ENSG00000197565	COL4A6	-0.980698	0.000628149	0.0152834	-0.546505	0.499983	0.822665	-0.396037	0.62077	0.922428
ENSG00000197629	MPEG1	-1.13167	0.00121489	0.0255893	-1.35592	0.00143288	0.060497	-0.311756	0.490105	0.871933
ENSG00000197641	SERPINB13	3.29835	0.000637312	0.0154486	4.39979	N/A	N/A	2.78828	0.00814352	0.129645
ENSG00000197721	CR1L	5.51931	1.5e-06	8.51e-05	4.40315	2.6e-08	8.13e-06	3.91459	3.4e-07	4.84e-05
ENSG00000197728	RPS26	1.72789	0.00271291	0.0476572	1.01647	0.159373	0.569711	0.470272	0.461595	0.860769
ENSG00000198133	TMEM229B	2.78226	2.18e-14	4.49e-12	1.72478	0.0034283	0.101044	1.73555	4.56e-08	8.84e-06
ENSG00000198146	ZNF770	1.08404	0.00237348	0.0434231	0.459308	0.369753	0.746521	0.46984	0.19098	0.652073
ENSG00000198183	BPIFA1	7.24564	4.53e-05	0.00171791	7.13979	1.24e-09	5.82e-07	3.72513	N/A	N/A
ENSG00000198223	CSF2RA	-1.49357	0.000113438	0.0037669	-0.748917	0.0442966	0.351946	0.306349	0.573852	0.906671
ENSG00000198223	CSF2RA	-1.49357	0.000113438	0.0037669	-0.748917	0.0442966	0.351946	0.306349	0.573852	0.906671
ENSG00000198286	CARD11	1.36271	0.00154461	0.0308613	1.52047	0.000629772	0.0348722	1.46509	0.00548876	0.101275
ENSG00000198355	PIM3	0.891664	0.000858261	0.0195972	0.852435	0.0344026	0.315483	0.282306	0.0179751	0.209981
ENSG00000198535	C2CD4A	5.2453	1.18e-14	2.51e-12	1.07438	0.386067	0.757753	0.23498	N/A	N/A
ENSG00000198604	BAZ1A	1.93551	7.13e-10	8.21e-08	0.813129	0.0463376	0.358542	0.636479	0.0462933	0.346702
ENSG00000198736	MSRB1	0.862779	0.0014394	0.0290715	1.33367	0.0116676	0.189624	0.296672	0.126336	0.554817
ENSG00000198832	SELENOM	1.96851	2.07e-06	0.000113486	1.26371	0.0995214	0.476285	0.497626	0.424517	0.844989
ENSG00000198857	HSD3BP5	-2.00789	8.75e-06	0.000406113	-1.48763	0.0824578	0.44408	-1.62412	0.0387916	0.315398
ENSG00000198858	R3HDM4	0.945569	0.000897676	0.0202509	1.1924	0.0161316	0.225207	0.194769	0.492287	0.872233
ENSG00000198900	TOP1	1.1733	0.00226026	0.0417667	0.659254	0.0545805	0.383474	0.501786	5.09e-08	9.59e-06
ENSG00000198930	CSAG1	6.569	4.73e-06	0.000235747	2.68647	0.125629	N/A	5.75219	6.76e-07	8.75e-05
ENSG00000203724	C1orf53	1.34643	0.000840337	0.0193433	1.47522	0.00326401	0.0988289	0.905533	9.67e-05	0.00577716
ENSG00000203812	H2AC18	2.28819	1.42e-10	1.79e-08	1.52183	0.399591	0.766786	0.966001	0.597928	0.913551
ENSG00000204179	PTPN20	-1.69583	0.00048325	0.0124687	-0.534604	0.377987	0.752321	-0.259333	0.636377	0.927373
ENSG00000204261	PSMB8-AS1	2.59266	1.54e-08	1.45e-06	1.3934	0.00513564	0.126828	1.65992	0.000914595	0.0299478
ENSG00000204264	PSMB8	2.76666	3.67e-22	1.95e-19	2.02551	0.000258257	0.0192384	1.51885	0.000251562	0.0115201
ENSG00000204267	TAP2	3.84975	3.55e-16	8.97e-14	2.08306	1.03e-05	0.00139234	2.1132	3.71e-07	5.16e-05
ENSG00000204338	CYP21A1P	2.38408	2.42e-08	2.16e-06	2.19493	7.35e-05	0.0074847	2.39032	0.000173205	0.00874928
ENSG00000204379	XAGE1A	4.36889	4.46e-12	7.22e-10	2.97897	7.68e-05	0.00767296	3.97417	2.75e-07	4.06e-05
ENSG00000204382	XAGE1B	3.36764	2.92e-07	2.04e-05	3.32664	1.85e-10	1.01e-07	5.27063	N/A	N/A
ENSG00000204397	CARD16	1.35096	0.000261736	0.00759	-0.146373	0.769974	0.934243	0.508567	0.0478138	0.351967
ENSG00000204516	MICB	1.88956	2.61e-06	0.000139751	0.366489	0.532527	0.838787	0.501361	0.302885	0.763958
ENSG00000204525	HLA-C	2.39919	4.73e-15	1.05e-12	2.41104	0.000113536	0.0104645	1.87071	0.000721485	0.0255504
ENSG00000204531	POU5F1	1.39295	0.000558691	0.0138782	1.82338	N/A	N/A	0.914672	0.0470404	0.349006
ENSG00000204540	PSORS1C1	1.55506	0.000187775	0.0056976	-0.0359782	0.958881	0.989374	-0.355373	0.622843	0.923003
ENSG00000204544	MUC21	2.21077	3.75e-05	0.00146248	1.9228	0.000720921	0.0384635	3.01732	9.5e-06	0.000877282
ENSG00000204592	HLA-E	1.56296	1.34e-07	1.02e-05	1.32352	0.00317316	0.0971602	0.747603	0.0317143	0.28385
ENSG00000204616	TRIM31	2.67531	2.92e-05	0.00117513	2.5487	0.00041888	0.0266106	1.6778	0.0185786	0.213253
ENSG00000204622	HLA-J	3.1468	9.2e-19	3.33e-16	2.61353	0.00201419	0.0754463	1.46841	0.0506914	0.362605
ENSG00000204632	HLA-G	3.81405	4.1e-08	3.5e-06	2.56582	0.0238974	0.268722	1.70372	N/A	N/A
ENSG00000204642	HLA-F	3.13044	9.45e-14	1.76e-11	2.5536	4.35e-06	0.000691648	2.42304	1.45e-05	0.00123424
ENSG00000204682	MIR1915HG	-0.972486	0.000477107	0.0123224	-0.384111	0.549307	0.84775	-0.710437	0.0823748	0.460285
ENSG00000204816	FGF7P5	-8.49668	1.32e-07	1.01e-05	-0.49107	0.654666	0.892688	-1.0848	0.510548	0.880008
ENSG00000204889	KRT40	4.89241	8.94e-06	0.000414339	2.48222	0.0262565	0.281672	2.36939	0.0890649	0.477347
ENSG00000204936	CD177	5.07455	1.71e-25	1.35e-22	6.47222	N/A	N/A	4.25821	2.33e-14	1.02e-11
ENSG00000205045	SLFN12L	2.84745	2.95e-05	0.00118109	0.872304	0.0134427	0.203511	1.75843	1.21e-06	0.000146819
ENSG00000205220	PSMB10	2.36063	8.35e-14	1.56e-11	1.53568	0.00303297	0.0944632	1.14973	0.00173361	0.0466332
ENSG00000205236	AC105052.1	1.44643	0.000339918	0.00935456	1.21902	0.726492	0.920147	0.50546	0.88468	0.981607
ENSG00000205300	AL356414.1	7.2253	0.00163756	0.0321754	-0.215813	0.954557	N/A	2.15766	0.250957
ENSG00000205364	MT1M	2.89612	5.93e-19	2.24e-16	4.41208	8.26e-06	0.00114601	0.829937	0.0663052	0.413789
ENSG00000205413	SAMD9	3.75071	8.31e-12	1.24e-09	1.36143	0.000202544	0.0161976	1.93629	1.83e-15	8.87e-13
ENSG00000205420	KRT6A	10.2168	0.000142906	0.00460022	3.77741	0.163401	0.574801	-2.233	N/A	N/A
ENSG00000205426	KRT81	3.55666	0.00083594	0.0193276	2.0228	0.0156652	0.22225	1.51606	0.0749325	0.441344
ENSG00000205436	EXOC3L4	1.85631	0.00076878	0.0179394	1.06988	0.0590065	0.394377	2.55432	0.000517036	0.0199724
ENSG00000205502	C2CD4B	1.24712	6.78e-05	0.00240047	0.6788	0.177642	0.588586	-0.0928038	0.82819	0.970215
ENSG00000205837	LINC00487	2.89969	2.99e-05	0.00119432	2.25338	0.00127399	0.0566082	2.4186	1.53e-09	3.95e-07
ENSG00000205869	KRTAP5-1	3.09669	0.00128179	0.0265685	0.917093	0.232853	0.644849	1.79704	6.63e-07	8.66e-05
ENSG00000205890	AC108134.1	1.24299	0.00218517	0.0406639	1.55388	0.0030186	0.0944214	1.25962	0.0173128	0.205907
ENSG00000206052	DOK6	-1.17987	0.000547076	0.0136554	-0.620076	0.148323	0.555113	-0.746412	0.0107671	0.155222
ENSG00000206190	ATP10A	1.95859	1.83e-08	1.67e-06	0.558883	0.163527	0.574801	0.32459	0.314994	0.774484
ENSG00000206337	HCP5	1.9382	3.08e-13	5.42e-11	1.92241	0.00161477	0.0658487	2.10526	0.000253668	0.0115645
ENSG00000206341	HLA-H	2.10158	5.15e-12	8.17e-10	2.11686	4.22e-05	0.00470146	1.51833	0.000258417	0.0117014
ENSG00000206503	HLA-A	2.28167	5.52e-19	2.11e-16	2.55861	0.000117088	0.0107192	1.95031	0.000441581	0.017741
ENSG00000206538	VGLL3	-0.961429	0.0011216	0.0239736	-0.60036	0.0606182	0.398658	-0.594221	0.0417597	0.327763
ENSG00000206596	RNU1-27P	-23.2605	1.17e-06	6.91e-05	-23.2379	N/A	N/A	-23.4334	N/A	N/A
ENSG00000207765		-7.97369	1.77e-06	9.84e-05	-8.51669	2.28e-11	1.51e-08	-0.157889	0.610531	0.9193
ENSG00000211459	MT-RNR1	1.40432	0.000444282	0.0116597	-0.0903954	0.857262	0.962859	-0.0206742	0.929033	0.989494
ENSG00000211643	IGLV5-52	-9.44491	9.17e-10	1.03e-07	-1.79125	0.377747	0.752063	-0.990717	0.38205	0.819475
ENSG00000211892	IGHG4	6.65771	4.75e-15	1.05e-12	2.72245	0.00169091	0.0677653	8.36013	N/A	N/A
ENSG00000211893	IGHG2	2.31495	0.00193002	0.0368915	1.44404	0.030277	0.298293	10.0911	N/A	N/A
ENSG00000211896	IGHG1	2.27291	0.000514646	0.0130402	1.97237	0.000630627	0.0348722	9.8051	N/A	N/A
ENSG00000211899	IGHM	1.23085	0.00133544	0.0274619	1.75162	0.00402145	0.110671	5.3176	N/A	N/A
ENSG00000211935	IGHV1-3	7.02514	0.00157916	0.031383	3.73758	0.311175	N/A	8.09021	N/A	N/A
ENSG00000212932	RPL23AP4	-7.53802	1.25e-05	0.000552996	-0.965725	0.782415	0.939239	-7.13256	0.0526303	0.368936
ENSG00000212994	RPS26P6	22.8006	1.9e-06	0.000104747	3.66824	0.293013	0.691281	1.36029	N/A	N/A
ENSG00000213058	AL365357.1	7.21645	0.00105099	0.0229284	1.38621	0.541753	0.842837	0.135384	N/A	N/A
ENSG00000213088	ACKR1	3.19131	3.72e-24	2.55e-21	3.60849	1.18e-08	4.23e-06	3.04524	3.41e-07	4.84e-05
ENSG00000213373	LINC00671	-1.8703	0.000856057	0.0195972	-0.396343	0.459764	0.801011	-1.07759	0.0575498	0.386644
ENSG00000213386	AC022217.2	4.1073	0.000888293	0.0200571	2.2225	0.0139218	0.207189	0.796353	0.453632	0.858041
ENSG00000213402	PTPRCAP	2.256	0.000215756	0.00642676	1.85176	0.00200122	0.0752459	2.92105	4.25e-05	0.00293094
ENSG00000213420	GPC2	-0.968652	0.00111819	0.02394	-0.752634	0.0199059	0.248701	-0.729968	1.14e-05	0.00101993
ENSG00000213492	NT5C3AP1	3.05604	2.47e-07	1.75e-05	0.71972	0.0888627	0.458041	1.23931	0.00121565	0.0367382
ENSG00000213512	GBP7	3.08319	0.00205947	0.0387961	1.35191	0.0974562	0.472845	0.715434	0.409693	0.837607
ENSG00000213626	LBH	-1.31163	6.44e-07	4.07e-05	-0.614578	0.172595	0.583981	-0.562619	0.0768387	0.445781
ENSG00000213689	TREX1	2.445	3.36e-17	9.61e-15	1.54311	0.00185861	0.0717835	0.803233	0.00448174	0.0884326
ENSG00000213886	UBD	3.14189	1.41e-10	1.78e-08	2.65851	6.01e-09	2.4e-06	4.42896	N/A	N/A
ENSG00000213928	IRF9	2.35626	2.44e-14	4.99e-12	1.85	1.28e-10	7.26e-08	1.89753	2.65e-40	4.66e-37
ENSG00000214822	KRT16P3	3.61203	0.00164316	0.0322609	4.70347	3.59e-05	0.00410563	1.19739	0.17114	0.625417
ENSG00000214856	KRT16P1	3.21116	0.000178458	0.00546585	4.91884	7.82e-07	0.000158619	1.36419	0.0274407	0.262383
ENSG00000214870	AC004540.1	-1.04374	0.00201558	0.0381071	-0.607507	0.23554	0.647357	-0.721131	0.187459	0.64729
ENSG00000214872	SMTNL1	6.07329	2.28e-17	6.66e-15	4.96579	3.94e-25	1.53e-21	4.43792	1.03e-20	7.78e-18
ENSG00000215182	MUC5AC	8.22994	0.000118781	0.00391435	7.74425	4.31e-11	2.72e-08	5.11061	N/A	N/A
ENSG00000215218	UBE2QL1	2.74674	0.000681859	0.0163008	0.490191	0.298871	0.694661	1.13025	0.0352968	0.299821
ENSG00000215246	AC116351.1	-1.94256	2.86e-05	0.00115269	-1.67107	0.00837502	0.160026	-0.987628	0.023525	0.241378
ENSG00000215612	HMX1	7.67957	0.000200097	0.00600845	2.8926	0.23549	N/A	2.31257	0.509323
ENSG00000215692	AC114730.1	-8.42629	5.59e-07	3.6e-05	-1.89964	0.00695118	0.147543	-3.7005	0.00637328	0.112284
ENSG00000215914	MMP23A	-25.1424	1.48e-07	1.11e-05	2.41902	0.487547	0.817241	-0.238159	N/A	N/A
ENSG00000216490	IFI30	1.5061	0.000550907	0.0137247	0.982646	0.068286	0.416421	0.931218	0.0313312	0.281921
ENSG00000217416	ISCA1P1	-10.0602	3.42e-11	4.64e-09	-0.361991	0.733352	0.922671	-0.884959	0.462561	0.861184
ENSG00000221869	CEBPD	1.8857	2.76e-07	1.93e-05	2.19741	0.000117536	0.0107242	0.797237	9.26e-05	0.00561891
ENSG00000221963	APOL6	3.46008	1.69e-13	3.1e-11	1.86663	1.15e-08	4.22e-06	2.23798	1.1e-08	2.48e-06
ENSG00000222017	AC011997.1	8.75536	5.15e-08	4.34e-06	5.69649	3.76e-08	1.14e-05	6.143	1.84e-10	5.38e-08
ENSG00000222041	CYTOR	2.07602	3.38e-06	0.000175031	-1.89894	N/A	N/A	-2.07851	N/A	N/A
ENSG00000223387	LINC02068	5.11713	2.6e-07	1.84e-05	1.40164	0.168699	N/A	2.14152	0.0168733	0.20287
ENSG00000223525	RABGAP1L-IT1	2.99274	0.000224247	0.00663415	-0.0169925	0.983349	0.995523	0.559268	0.309871	0.770475
ENSG00000223573	TINCR	-1.47768	1.55e-05	0.000668846	-0.959383	0.197696	0.609253	-1.04536	0.198621	0.659633
ENSG00000223609	HBD	5.05148	4.3e-06	0.000217317	4.77673	0.0025642	0.0857571	4.0111	0.00081033	0.0278879
ENSG00000223722	IFITM3P2	3.54428	0.000488217	0.0125471	3.17643	4.69e-05	0.00516022	2.02701	0.000447636	0.0178819
ENSG00000223783	LINC01983	4.17065	0.00268013	0.0471527	3.97149	0.000230953	0.0176394	3.52151	0.000152705	0.00803074
ENSG00000223804	AC244669.1	1.03679	0.00174335	0.0338199	0.331612	0.506425	0.826426	0.199598	0.655573	0.931656
ENSG00000224114	AL591846.2	6.66972	0.00237206	0.0434231	1.83926	0.376124	0.750703	-0.194573	N/A	N/A
ENSG00000224163	AC025594.1	7.84008	7.76e-05	0.0027001	3.33339	0.368856	N/A	7.27071	N/A	N/A
ENSG00000224389	C4B	3.56844	7.8e-23	4.84e-20	2.77023	0.00172981	0.0686619	1.7864	0.018999	0.215576
ENSG00000224497	RPL36P4	-7.62942	1.25e-05	0.000552996	-1.96694	0.082007	0.443215	-1.32277	0.305925	0.766685
ENSG00000224505	AC138150.1	-2.48944	7.14e-05	0.00251918	-1.78415	0.0358222	0.320608	-2.10265	0.000225645	0.010686
ENSG00000224525	AL591686.1	-1.82413	0.0016666	0.0325005	-0.792316	0.278518	0.681937	-0.344658	0.568916	0.906165
ENSG00000224650	IGHV3-74	7.68441	0.00100943	0.0221395	1.54349	0.304423	N/A	3.36739	N/A	N/A
ENSG00000224956		1.5125	0.00261932	0.0465788	1.79362	0.00326335	0.0988289	1.22849	0.033198	0.290889
ENSG00000225101	OR52K3P	3.23618	8.5e-05	0.00293347	-0.0275992	0.975451	0.99348	0.45394	0.573971	0.906671
ENSG00000225131	PSME2P2	1.92447	4.61e-05	0.00174337	0.874026	0.0148649	0.215542	1.26717	6.99e-05	0.00444255
ENSG00000225181	AL121584.1	7.24011	0.00286182	0.0495706	3.0046	0.176909	N/A	2.23112	0.369835	N/A
ENSG00000225431	LINC01671	1.37323	0.000101113	0.00340983	0.895798	0.084247	0.447748	-0.150538	0.498285	0.875032
ENSG00000225450	AL021707.1	2.20966	0.00058392	0.0143684	1.30059	0.0418919	0.343706	1.13212	0.0026387	0.0617207
ENSG00000225473	ATP13A4-AS1	2.70157	1.68e-06	9.43e-05	0.0456201	0.913641	0.978746	2.07071	0.0047871	0.0922683
ENSG00000225492	GBP1P1	5.08599	1.4e-16	3.67e-14	2.79932	6.12e-10	2.97e-07	3.44634	1.21e-16	6.52e-14
ENSG00000225864	AL645939.2	3.08439	5.5e-14	1.06e-11	1.89808	0.000372832	0.0249735	2.34084	8.92e-06	0.000837405
ENSG00000225886	AL445490.1	5.72384	1.57e-18	5.46e-16	5.05154	1.35e-14	1.41e-11	4.77777	2.74e-17	1.71e-14
ENSG00000225933	RPS14P5	7.11996	0.00247543	0.0447989	0.0956857	N/A	N/A	-0.976606	N/A	N/A
ENSG00000225963	AC009950.1	2.87979	3.44e-10	4.13e-08	1.17094	0.000362662	0.0245905	1.5503	2.06e-06	0.000232055
ENSG00000225964	NRIR	5.08176	3.87e-13	6.75e-11	3.9926	6.47e-14	6.05e-11	4.39275	1.15e-31	1.35e-28
ENSG00000226008	SEPTIN14P3	7.40366	0.000154241	0.00487913	7.21482	5.68e-08	1.63e-05	7.44632	0.000873271	0.0293505
ENSG00000226025	AC005515.1	9.04149	1.91e-22	1.08e-19	4.94941	3.2e-10	1.61e-07	6.81743	4.59e-11	1.39e-08
ENSG00000226067	LINC00623	1.04839	0.00218745	0.0406773	0.702292	0.028688	0.29173	0.607239	0.00011334	0.00654926
ENSG00000226145	KRT16P6	6.06413	0.000303674	0.00852841	8.59683	N/A	N/A	5.6063	9.23e-09	2.14e-06
ENSG00000226147	TUBBP10	7.69614	6.68e-05	0.0023735	-0.886403	0.740889	0.925032	0.636602	0.695404	0.940796
ENSG00000226312	CFLAR-AS1	2.19074	5.16e-07	3.35e-05	0.961314	0.00767495	0.155514	0.591112	0.0191332	0.216399
ENSG00000226508	LINC01918	3.67476	0.000284696	0.00813587	-0.61617	0.533684	0.839598	0.557711	0.44172	0.851981
ENSG00000226533	BTBD9-AS1	3.05676	1.67e-05	0.000711956	1.81202	0.0125991	0.197218	1.26579	0.00089244	0.0296274
ENSG00000226698	AL034380.1	-6.75473	0.000359015	0.00972816	-1.12438	N/A	N/A	-0.507442	N/A	N/A
ENSG00000226928	RPS14P4	3.81391	0.000153293	0.00485502	-1.24053	N/A	N/A	-2.00312	N/A	N/A
ENSG00000227191	TRGC2	1.88037	0.00171106	0.0332282	3.34988	0.000191806	0.015658	2.23855	0.00143369	0.040834
ENSG00000227262	HCG4B	3.70531	2.55e-11	3.55e-09	2.22158	0.0226376	0.263599	1.47794	0.137802	0.575621
ENSG00000227300	KRT16P2	3.31276	0.000160924	0.00504759	5.18515	1.21e-06	0.000230796	1.54445	0.0681895	0.41973
ENSG00000227544	AC018647.1	-1.75481	9.88e-07	5.98e-05	-1.72161	0.0699512	0.419945	-0.659301	0.409762	0.83763
ENSG00000227627	AL080276.2	-3.83575	0.000590978	0.0145146	-0.689241	0.47457	0.809469	-0.59183	0.48376	0.869867
ENSG00000227766	AL671277.1	2.37687	0.000262664	0.00760646	-0.469119	N/A	N/A	-0.687879	0.604791	0.916829
ENSG00000228144	AC078927.1	2.8696	0.000152412	0.00483302	0.390921	0.743155	0.925701	0.593072	0.323297	0.7806
ENSG00000228278	ORM2	2.205	5.42e-05	0.00198555	2.19802	0.00612377	0.138639	1.21129	0.0482587	0.354314
ENSG00000228300	FAM174C	1.12022	0.00074825	0.0175337	1.36471	0.0264783	0.282762	0.461242	0.0195921	0.219994
ENSG00000228318	AP001610.2	9.19105	1.04e-07	8.23e-06	6.07735	5.1e-06	0.000792454	6.25543	8.37e-08	1.48e-05
ENSG00000228549	BX284668.2	-1.74477	0.000283475	0.00810987	-0.22014	0.75139	0.928355	0.517222	0.492368	0.872267
ENSG00000228592	AP000459.3	-6.52925	0.000854197	0.0195758	-4.69061	0.00435365	0.116055	-6.57866	0.000522312	0.0200384
ENSG00000228830	AL160408.2	25.2937	1.25e-07	9.65e-06	12.8396	0.000405703	0.0261394	N/A	N/A	N/A
ENSG00000229017	LINC01277	2.11636	0.00117427	0.0249967	1.66631	0.02474	0.273893	0.767724	0.0546575	0.376609
ENSG00000229023	RAB1AP1	6.24965	0.000537315	0.0134763	3.80612	0.000854542	0.0425549	4.37296	7.12e-06	0.000694254
ENSG00000229111	MED4-AS1	-2.06731	0.000907877	0.0204284	-0.487076	0.55696	0.851192	-0.627186	0.356441	0.803179
ENSG00000229116	AL137026.1	2.27633	0.000583719	0.0143684	1.91352	0.00340827	0.100882	1.51724	0.0131895	0.174117
ENSG00000229314	ORM1	2.01987	1.34e-09	1.47e-07	1.47114	0.0445566	0.352589	0.958753	0.0867135	0.470625
ENSG00000229413	AC018638.1	1.15971	0.000283328	0.00810987	1.65838	0.010045	0.17511	0.478173	0.403371	0.833064
ENSG00000229474	PATL2	2.56705	6.07e-10	7.06e-08	3.07866	1.58e-14	1.59e-11	2.94361	8.21e-44	2.1e-40
ENSG00000229644	NAMPTP1	2.7689	6.15e-06	0.000299274	1.10105	0.165089	0.576349	-0.620219	0.511478	0.880839
ENSG00000229677	AC018644.1	2.56891	0.000136231	0.00443329	1.00037	0.0207304	0.252989	1.32808	7.17e-06	0.000696919
ENSG00000229776	C4B-AS1	3.24573	3.33e-14	6.73e-12	1.46255	0.0241111	0.269855	1.52114	0.0129969	0.172819
ENSG00000230368	FAM41C	-1.7932	4.16e-06	0.000212031	-2.63025	0.00393856	0.109387	-1.36931	0.146866	0.588112
ENSG00000230395	ANAPC1P3	-8.2105	5.18e-07	3.36e-05	-0.701552	0.484269	0.815384	-0.629524	0.576963	0.907137
ENSG00000230453	ANKRD18B	2.08574	0.00260379	0.0464296	2.22935	0.00331695	0.0995585	2.02801	0.00732812	0.122641
ENSG00000230699	AL645608.2	-1.19156	0.00165999	0.0324201	-0.668047	0.12485	0.520576	-0.915503	0.00504188	0.0957992
ENSG00000230795	HLA-K	2.14925	1.12e-12	1.86e-10	1.64164	0.01743	0.233459	0.932748	0.125983	0.554109
ENSG00000230825	AC005532.1	4.39074	0.000491769	0.0126135	1.44783	0.206155	N/A	2.71677	0.00381686	0.0786419
ENSG00000231160	KLF3-AS1	-0.985256	0.00138597	0.0282331	-0.683576	0.24803	0.656151	-0.414288	0.478191	0.868617
ENSG00000231437	LINC01750	3.4457	3.9e-05	0.0015118	2.10333	0.0138405	0.206474	1.5398	0.0319219	0.284883
ENSG00000231701	BMS1P13	-6.51858	0.000898433	0.0202509	-2.15071	0.0183775	0.239427	-0.665224	0.471733	0.865508
ENSG00000231925	TAPBP	1.81409	9.21e-11	1.18e-08	1.23067	0.00423936	0.114924	0.971416	0.000149765	0.00798074
ENSG00000232044	SILC1	-2.25884	4.15e-05	0.00159679	-2.941	0.000481955	0.0291574	-2.35155	0.00241485	0.0582113
ENSG00000232684	ATP11A-AS1	2.078	0.000942545	0.0209014	2.15734	0.00540218	0.130207	1.06318	0.0466205	0.34774
ENSG00000232719	AC007272.1	2.78988	0.00235681	0.0433008	1.72612	0.0134035	0.203371	1.14946	0.0147531	0.187133
ENSG00000232767	AC016825.1	-4.8819	1.42e-05	0.000621413	-2.85186	0.143863	0.548232	-2.92297	0.00785427	0.127073
ENSG00000232810	TNF	2.66586	8.72e-05	0.00299432	0.713121	0.296781	0.693592	2.7374	N/A	N/A
ENSG00000232956	SNHG15	1.18293	0.000305392	0.0085582	0.518979	0.282177	0.684222	0.146425	0.706807	0.943148
ENSG00000233473	RAD1P2	4.94987	0.0021637	0.040322	1.23033	0.443262	N/A	2.99467	0.000632372	0.0229859
ENSG00000233593	LINC02609	1.7138	0.00257954	0.0461869	-0.411922	0.550765	0.848469	0.138098	0.844118	0.972628
ENSG00000233627	C4A-AS1	3.24573	3.33e-14	6.73e-12	1.46255	0.0241111	0.269855	1.52114	0.0129969	0.172819
ENSG00000233868	AC009302.1	-4.41296	0.00219837	0.040851	-0.0837075	0.936198	0.984347	-0.961109	0.130281	0.560976
ENSG00000233930	KRTAP5-AS1	2.92869	0.000630052	0.0153154	0.238342	0.763468	0.932547	-0.0344221	0.967275	0.995492
ENSG00000233975	LINC02574	7.12568	4.58e-05	0.00173656	6.55455	5.47e-08	1.58e-05	6.17929	4.87e-08	9.24e-06
ENSG00000234127	TRIM26	1.30829	1.02e-05	0.000459686	0.811293	0.0267655	0.283836	0.466835	0.00251339	0.0599182
ENSG00000234166	ARHGEF19-AS1	-3.80484	0.00110787	0.0237776	-0.686003	0.398852	0.766786	-0.485424	0.512737	0.881373
ENSG00000234231	ANAPC1P4	2.78458	2.13e-05	0.000879337	-1.81877	N/A	N/A	-2.09511	N/A	N/A
ENSG00000234290	AC116366.2	2.08794	2.7e-06	0.00014333	1.14091	0.00771645	0.155578	1.06114	0.00530006	0.0989285
ENSG00000234431	AC007283.1	1.73666	0.000691556	0.0165174	-0.143997	0.89656	0.97467	0.727718	0.000792712	0.0274159
ENSG00000234518	PTGES3P1	2.82525	9.95e-07	6.01e-05	0.998369	0.058877	0.394069	1.62594	0.00472886	0.0914605
ENSG00000234711	TUBB8P11	-1.55443	0.000151373	0.00481178	-2.50906	0.00430047	0.115211	-1.4881	0.0838689	0.463549
ENSG00000234745	HLA-B	2.40658	7.9e-10	8.98e-08	2.1697	6.37e-05	0.00664019	1.88314	6e-05	0.00393646
ENSG00000234883	MIR155HG	2.15394	0.00211982	0.0395892	-0.983551	0.248537	0.656919	0.651281	N/A	N/A
ENSG00000234906	APOC2	-1.49444	0.00084579	0.0194345	-1.50415	0.0336162	0.312836	-1.18676	0.20653	0.669444
ENSG00000235151	AC131097.3	2.931	0.000935403	0.0207784	1.23416	0.0423441	0.345228	1.64405	0.0012137	0.0367287
ENSG00000235272	RAMACL	-10.3631	6.9e-12	1.04e-09	-0.415143	0.700272	0.91179	0.0962436	0.629229	0.925302
ENSG00000235770	LINC00607	-1.74715	4.09e-06	0.000208979	-1.60201	0.0403852	0.338702	-1.2731	0.0578233	0.387363
ENSG00000235989	MORC2-AS1	1.76305	0.00211101	0.0395097	0.607694	N/A	N/A	-0.989755	N/A	N/A
ENSG00000235994	HGC6.3	-1.66082	0.000402316	0.0106659	-1.26338	0.205436	0.618535	-1.1643	0.178872	0.636421
ENSG00000235997	LINC01936	-1.20342	3.93e-05	0.00152104	-0.852313	0.292527	0.690914	-0.492102	0.454801	0.858047
ENSG00000236060	HSPB1P1	1.31274	0.000495832	0.0127052	0.503261	0.468575	0.806351	0.239171	0.454033	0.858047
ENSG00000236078	LINC01447	-2.6836	2.3e-05	0.000942638	-1.81128	0.0619522	0.401641	-1.55024	0.0668545	0.415463
ENSG00000236098	AC097059.1	3.3334	0.0018771	0.0360386	1.49321	0.0449867	0.353931	1.37603	0.0431471	0.333802
ENSG00000236345	SCAT8	4.68327	0.00152377	0.0305152	3.30287	0.00226055	0.0807678	1.11346	0.26574	0.73453
ENSG00000236383	CCDC200	2.04259	4.43e-07	2.94e-05	1.65962	0.00888038	0.163687	1.14114	0.00592136	0.106596
ENSG00000236528	AL033528.3	-4.43133	3.83e-08	3.3e-06	0.584591	0.721736	0.918992	-0.663281	0.741602	0.951304
ENSG00000236564	YWHAQP5	3.62635	0.000661659	0.0159055	0.738219	0.431935	0.785167	0.515536	0.563309	0.904635
ENSG00000236679	RPL23AP24	8.88313	1.82e-07	1.33e-05	1.58895	N/A	N/A	0.613753	N/A	N/A
ENSG00000236699	ARHGEF38	1.18289	7.68e-05	0.00267682	0.686203	0.0678286	0.41567	1.29032	0.000382495	0.0159135
ENSG00000236782	AL391650.1	3.82814	4.63e-12	7.45e-10	1.57678	0.0400097	0.337429	2.51699	8.33e-12	2.75e-09
ENSG00000236824	BCYRN1	1.82692	0.00168387	0.0327883	1.50218	N/A	N/A	0.363357	0.308303	0.768939
ENSG00000237181	PRKAR1B-AS1	1.99777	0.000162229	0.00506661	0.180176	0.820968	0.95239	0.0770523	0.916751	0.987909
ENSG00000237276	ANO7L1	1.46232	1.76e-05	0.000748305	0.980261	0.129528	0.527371	0.569239	0.360907	0.805352
ENSG00000237278	RLIMP2	-7.60626	1.1e-05	0.000492791	0.838116	0.810188	0.948709	-7.20226	0.0503549	0.362037
ENSG00000237289	CKMT1B	2.44751	0.00122221	0.0256414	2.36663	1.05e-05	0.00141224	1.78756	0.000419783	0.0170604
ENSG00000237296	SMG1P1	1.58584	6.57e-05	0.00234293	0.946565	0.0289413	0.293328	0.418639	0.240768	0.705874
ENSG00000237828	PA2G4P1	8.24162	0.00014525	0.00466268	0.182649	N/A	N/A	-0.406634	N/A	N/A
ENSG00000237887	RPL23AP32	1.06244	0.00253705	0.0455346	-0.447856	0.2629	0.669748	0.20478	0.57478	0.906771
ENSG00000237927	AL078604.2	3.55942	0.00056589	0.0140308	0.541707	0.569875	0.856925	0.517138	0.555936	0.901305
ENSG00000237988	OR2I1P	3.36273	1.3e-08	1.24e-06	2.95662	3.31e-08	1.02e-05	5.17369	N/A	N/A
ENSG00000238000	AC116347.1	3.33166	1.56e-05	0.000673398	1.6578	0.0568588	0.388268	2.61737	0.00642641	0.112622
ENSG00000238015	AC104837.2	6.02896	0.00160509	0.0317129	5.78534	2.71e-05	0.00320472	5.03079	2.05e-05	0.00163257
ENSG00000238025	ZDHHC4P1	6.7346	1.08e-07	8.48e-06	3.15664	0.00484056	0.122546	3.72703	3.84e-05	0.00272315
ENSG00000238045	AC009133.1	1.46993	7.7e-08	6.21e-06	0.994171	0.0112221	0.18664	0.504402	0.0402224	0.321905
ENSG00000238755	LINC02006	3.67774	0.00201318	0.0380894	1.41201	0.0816148	0.44267	2.8175	0.000150414	0.00800012
ENSG00000239528	RPS14P8	8.17368	0.000874675	0.0198356	2.02222	N/A	N/A	-4.44818	N/A	N/A
ENSG00000239672	NME1	0.892022	0.00132926	0.027378	0.689714	0.172193	0.583419	0.0253209	0.941169	0.991107
ENSG00000239713	APOBEC3G	2.84241	1.31e-10	1.66e-08	1.2012	0.00041708	0.0265583	1.87441	9.43e-09	2.17e-06
ENSG00000240065	PSMB9	3.74496	2.19e-41	4.74e-38	2.44427	0.000257266	0.0192172	2.43004	6.92e-05	0.00441824
ENSG00000240219	AL512306.2	2.45758	0.000819244	0.0189922	0.736582	0.11687	0.506462	1.37082	0.000548184	0.0207021
ENSG00000240233	RN7SL587P	2.34521	0.00191777	0.0366842	0.653381	0.312524	0.707833	-0.00866478	0.987201	0.997996
ENSG00000240801	AC132217.1	2.51479	7.9e-05	0.00274671	-1.04528	0.2233	0.637557	-0.965529	0.241146	0.706409
ENSG00000240821	RPL9P25	7.9634	1.5e-05	0.000652595	-6.36257	0.0839319	0.446924	0.0960401	0.978063	0.996732
ENSG00000241073	AC093019.2	-7.54909	1.18e-05	0.000526375	-7.65735	5.79e-09	2.35e-06	0.458115	0.273061	0.738798
ENSG00000241106	HLA-DOB	2.45728	2.25e-07	1.62e-05	1.90601	2.38e-05	0.00288942	2.82203	2.9e-07	4.26e-05
ENSG00000241158	ADAMTS9-AS1	-1.08187	0.000654473	0.0157764	-0.4369	0.534429	0.839715	-0.482771	0.439979	0.851253
ENSG00000241670		-8.9413	1.59e-08	1.48e-06	-1.37449	0.641951	0.888823	-0.613111	0.844687	0.972676
ENSG00000241720	AL158847.1	-4.45978	1.3e-05	0.000570699	-2.81393	0.00129556	0.0571226	-2.37835	0.011912	0.164305
ENSG00000242114	MTFP1	1.27036	0.000112875	0.00375298	0.913383	0.277412	0.681538	-0.356306	N/A	N/A
ENSG00000242261	AC018635.1	-10.0776	3.12e-11	4.25e-09	-1.73202	0.421135	0.779028	-1.51844	0.503961	0.877948
ENSG00000242590	AL645608.5	2.08735	1.53e-08	1.45e-06	1.44399	0.0121731	0.19447	0.930538	0.00522433	0.0986262
ENSG00000243323	PTPRVP	-1.70507	0.000906194	0.0204082	-0.740881	0.344363	0.731379	-0.279012	0.679971	0.937464
ENSG00000243491	AC082651.3	-2.51946	0.000167925	0.00521068	-2.32924	0.00831514	0.159928	-2.00047	0.00331316	0.0722605
ENSG00000243509	TNFRSF6B	14.1664	1.32e-20	6.04e-18	N/A	N/A	N/A	N/A	N/A	N/A
ENSG00000243560	RN7SL364P	4.35693	1.51e-07	1.12e-05	1.70809	0.0758177	0.43248	0.565839	0.44852	0.85517
ENSG00000243649	CFB	5.38441	1.32e-20	6.04e-18	2.98143	0.000595147	0.0335837	2.91258	0.00112064	0.0346125
ENSG00000243678	NME2	1.03662	0.00253036	0.045494	0.185364	0.750026	0.92785	-0.202542	0.662714	0.933949
ENSG00000243679	AC018638.5	1.27198	8.45e-06	0.000394259	1.40627	0.0104617	0.178677	0.433794	0.358263	0.803836
ENSG00000243753	HLA-L	3.42556	9.18e-11	1.18e-08	2.75438	0.00679492	0.145794	1.86759	0.0519701	0.367349
ENSG00000243811	APOBEC3D	1.77238	2.51e-06	0.000134799	1.03984	0.0149112	0.215542	1.41553	1.89e-08	3.91e-06
ENSG00000243888	AL355140.1	-7.73063	6.64e-06	0.000319714	-1.85279	0.150798	0.55707	-1.20665	0.26315	0.73156
ENSG00000243902	FP325335.1	-1.76523	0.00236121	0.0433349	-1.03921	0.248946	0.657426	-1.03974	0.251627	0.71693
ENSG00000244255	AL645922.1	2.20281	0.000600167	0.0146987	0.703665	0.410095	0.77209	1.68886	0.0302851	0.277396
ENSG00000244405	ETV5	-1.13685	0.000513399	0.0130328	-1.30398	0.00558098	0.131046	-0.866924	0.0283949	0.266783
ENSG00000244693	CTAGE8	2.07846	0.000150434	0.00479432	0.177809	0.916065	0.979119	1.72554	0.0369701	0.306715
ENSG00000244731	C4A	3.58255	5.24e-19	2.03e-16	2.44832	0.00778573	0.155821	1.55381	0.0495644	0.359005
ENSG00000245112	SMARCA5-AS1	2.61792	0.0002358	0.00695223	0.978571	0.352614	0.736035	0.410046	0.509423	0.880008
ENSG00000245556	SCAMP1-AS1	1.72176	2.27e-05	0.000928906	0.72354	0.0113009	0.187151	0.593575	0.00299676	0.0678148
ENSG00000246130	AC107959.2	4.45596	0.00264239	0.0467972	1.94813	0.163598	N/A	1.81719	0.116033	N/A
ENSG00000246174	KCTD21-AS1	-1.17135	0.00108739	0.0234929	-0.599725	0.300582	0.696271	-0.408558	0.383949	0.821081
ENSG00000246430	LINC00968	-1.50597	0.00267879	0.0471527	-0.906176	0.224063	0.638141	-1.2103	0.0761838	0.444426
ENSG00000246465	AC138904.1	2.04645	0.0016562	0.0324191	0.798393	0.460832	0.801335	0.217604	0.778789	0.958899
ENSG00000247317	LY6E-DT	1.93862	5.1e-05	0.00190316	1.5593	0.000217014	0.0169072	1.28031	0.000259169	0.0117014
ENSG00000248099	INSL3	4.50849	0.000160466	0.00504538	2.35833	0.00289685	0.0925564	2.56329	0.000210864	0.0101559
ENSG00000248383	PCDHAC1	-1.97257	0.0020962	0.0392608	0.0387748	0.937746	0.984982	-1.31522	0.00519402	0.098251
ENSG00000248690	HAS2-AS1	1.38128	0.00243207	0.0441846	-0.0284411	0.95767	0.989121	0.217763	0.491642	0.871933
ENSG00000248774	AC097534.1	-8.26221	3.97e-07	2.67e-05	-2.43272	0.050178	0.371047	-1.96057	0.213515	0.677378
ENSG00000248801	C8orf34-AS1	1.46494	0.000333806	0.00922539	0.348711	0.432619	0.785167	1.17564	0.0125324	0.169043
ENSG00000248919	ATP5MF-PTCD1	-3.96581	7.47e-28	7.14e-25	1.06871	0.23224	0.644752	-1.0829	0.366234	0.809823
ENSG00000249007	AL691482.4	1.81376	0.000203036	0.00607568	4.85255	N/A	N/A	1.8989	1.48e-07	2.4e-05
ENSG00000249138	AC084871.1	4.02363	4.47e-07	2.96e-05	1.0859	0.185096	0.595947	0.948812	0.129639	0.560163
ENSG00000249201	AC114291.1	-2.83493	0.000296639	0.00836695	-1.47759	0.191917	0.602496	-1.09957	0.333588	0.787923
ENSG00000249741	AC093890.1	-1.44513	0.000278335	0.00798915	-0.928164	0.100247	0.477744	-1.05968	0.0190677	0.21618
ENSG00000249859	PVT1	2.2266	1.34e-06	7.71e-05	1.13831	0.168521	0.579816	0.763099	0.342537	0.792589
ENSG00000249916	AC119150.1	4.19343	0.000337993	0.00932131	3.13243	0.00348239	0.101923	3.11348	0.000291181	0.0128371
ENSG00000250011	HMGB1P3	2.71922	1.9e-11	2.72e-09	0.736195	0.148167	0.554916	1.31405	0.000962274	0.0311827
ENSG00000250309	AC008453.1	-6.2989	0.00194168	0.03706	-1.62257	0.334714	0.72321	-6.16286	0.00252321	0.0600502
ENSG00000250328	AC022101.1	1.23214	0.00226048	0.0417667	1.38196	0.015903	0.224043	0.888729	0.020022	0.222224
ENSG00000250461	AC122718.1	2.10763	2.06e-06	0.000112929	0.884404	0.054264	0.382494	0.608761	0.0684445	0.420505
ENSG00000250508	LINC02701	1.40056	0.00268057	0.0471527	0.31976	0.456587	0.798648	0.879027	0.00555754	0.102048
ENSG00000250575	AL732372.3	1.23002	0.000314334	0.00877103	1.55904	0.0112088	0.186631	1.11002	0.111397	0.527228
ENSG00000250714	AC100861.2	1.82912	0.00176675	0.0341975	-1.94093	0.108993	0.494278	0.479948	0.682072	0.937477
ENSG00000251246	AL691442.2	7.61026	0.000136113	0.00443329	5.11374	0.103213	N/A	N/A	N/A	N/A
ENSG00000251279	SMIM15-AS1	-2.00263	0.002362	0.0433349	-1.51928	0.0369988	0.326436	-2.64588	3.94e-05	0.0027753
ENSG00000251562	MALAT1	1.3544	0.00145484	0.0293379	0.488895	0.188231	0.598176	0.475059	0.0205779	0.225474
ENSG00000253276	CCDC71L	1.08999	0.00134582	0.0276101	0.497601	0.282849	0.684852	0.150102	0.697631	0.941812
ENSG00000253417	LINC02159	2.28444	0.00083114	0.0192337	0.21215	0.827052	0.953575	0.332012	0.682034	0.937477
ENSG00000253522	MIR3142HG	1.57609	2.5e-06	0.000134609	-0.160799	0.754086	0.929321	1.38527	0.00306948	0.0688501
ENSG00000253558	AC024568.1	3.14726	0.00202029	0.0381409	1.77034	0.0253319	0.277844	1.30653	0.0637078	0.40643
ENSG00000253755	IGHGP	8.72865	4.66e-06	0.000233781	4.04542	0.0149082	0.215542	5.42621	0.000498359	0.0194409
ENSG00000253806	AC108002.1	-8.9909	7.93e-08	6.37e-06	-1.24222	0.525426	0.835313	-2.18574	0.07687	0.445781
ENSG00000253930	TNFRSF10A-AS1	2.01108	0.00262375	0.0466258	1.69157	0.00594234	0.136233	0.58413	0.155878	0.602378
ENSG00000253958	CLDN23	1.27364	9.35e-05	0.00318587	0.659243	0.128575	0.526312	0.705717	0.00357714	0.0752571
ENSG00000254017	IGHEP2	4.11008	0.000391481	0.0104211	1.48695	0.176447	N/A	2.26149	0.0111654	0.158683
ENSG00000254122	PCDHGB7	-0.946372	0.000637002	0.0154486	-0.745306	0.0294598	0.295161	-0.636789	0.0121802	0.166533
ENSG00000254162	AC009812.3	3.37881	0.000474769	0.0123109	2.18265	0.00171701	0.0683536	1.01738	0.0438211	0.33587
ENSG00000254233	LINC02365	6.09742	0.00135153	0.0276437	0.404074	0.793046	N/A	-0.285835	0.842617	N/A
ENSG00000254287	AC007991.4	8.61811	3.06e-07	2.11e-05	3.54705	0.0163773	0.225653	5.02383	4.16e-05	0.00288428
ENSG00000254445	HSPB2-C11orf52	1.31735	0.000526231	0.0132623	-1.74368	0.058407	0.39358	-0.50371	0.286424	0.750815
ENSG00000254470	AP5B1	1.39294	1.83e-05	0.000766625	1.5425	0.00109001	0.0508301	0.434688	0.0862057	0.469376
ENSG00000254503	AC010319.1	2.68027	5.35e-09	5.42e-07	1.29708	0.0802546	0.440922	2.05745	8.23e-08	1.47e-05
ENSG00000254536	AL360181.3	2.5867	0.00064368	0.015574	1.27846	0.235648	0.647395	-0.534472	0.499094	0.875785
ENSG00000254609	AC136443.1	-8.04349	1.13e-06	6.74e-05	-7.86454	0.00271362	0.0887111	1.66284	0.450044	0.856023
ENSG00000254673	AC110275.1	-23.177	1.28e-06	7.43e-05	1.08458	0.755669	0.929695	-23.337	N/A	N/A
ENSG00000254721	AP000879.1	1.08101	0.000924383	0.0206327	0.459001	0.429658	0.783962	0.318875	0.48105	0.869381
ENSG00000254838	GVINP1	1.59406	0.000806982	0.0187413	0.760096	0.0806512	0.441673	1.3767	0.00353582	0.0746589
ENSG00000254894	NAV2-AS1	-1.19739	0.002626	0.0466339	-0.679039	0.271683	0.677947	-0.405294	0.213294	0.67725
ENSG00000254957	AC111188.1	4.93655	0.0026036	0.0464296	1.65083	0.194132	0.604978	1.57534	0.219703	0.683223
ENSG00000254959	INMT-MINDY4	-1.93358	4.73e-06	0.000235747	-1.865	0.0180571	0.237234	-1.69967	0.00576145	0.104373
ENSG00000254979	AP000781.2	2.78742	1.14e-05	0.000507837	1.13819	0.343506	0.730596	-0.420496	N/A	N/A
ENSG00000254986	DPP3	0.904819	0.00135075	0.0276437	1.04635	0.0573719	0.390075	0.227174	0.505158	0.878792
ENSG00000255071	SAA2-SAA4	6.76812	0.000200891	0.00602535	3.59741	0.143255	0.547217	2.84245	0.125861	0.55392
ENSG00000255229	AC069287.3	3.98203	1.76e-06	9.83e-05	3.87024	4.71e-08	1.41e-05	3.07607	4.8e-08	9.21e-06
ENSG00000255513	AC005363.1	10.2325	7.24e-11	9.56e-09	2.6448	0.360829	0.741704	3.14605	0.275501	0.740193
ENSG00000255639	AC005833.1	1.13106	0.00154326	0.030858	0.221535	0.52875	0.836634	0.127702	0.65179	0.93117
ENSG00000255663	AP002373.1	-3.69609	0.000347416	0.0095077	1.38272	0.271689	0.677947	-3.94456	0.16038	0.60856
ENSG00000255690	TRIL	-1.05156	0.0018976	0.0363786	-1.79329	0.00630396	0.140842	-1.39117	0.000445396	0.0178177
ENSG00000255987	TOMM20P2	3.7197	7.07e-06	0.000337219	1.3187	0.00663835	0.144629	2.02939	1.47e-08	3.2e-06
ENSG00000256262	USP30-AS1	3.97046	1.01e-17	3.14e-15	2.87893	1.72e-07	4.22e-05	2.72631	1.62e-09	4.1e-07
ENSG00000256948	AC026369.3	-2.1707	0.00263133	0.0466602	-2.00541	0.0715789	0.423139	-2.28435	0.106432	0.517296
ENSG00000257017	HP	2.25607	1.18e-06	6.97e-05	3.32288	0.00140432	0.0598488	0.326245	0.656014	0.931728
ENSG00000257151		-1.12036	0.000101593	0.00341716	-0.463847	0.402916	0.768484	-0.495656	0.195669	0.657712
ENSG00000257270	AL928654.2	-1.69762	1.39e-05	0.000610517	-0.233233	0.688533	0.907828	0.201309	0.757083	0.955255
ENSG00000257379	AC023509.1	1.96576	1.91e-05	0.000789991	-1.33948	0.172248	0.583502	-1.79053	0.117168	0.537207
ENSG00000257390	AC023055.1	-1.6382	3.45e-05	0.0013617	-0.600914	0.508665	0.827034	0.115338	0.683213	0.937582
ENSG00000257411	AC034102.2	-12.5816	2.04e-17	6.03e-15	-1.15783	0.739693	0.924701	-12.6592	6.74e-05	0.00433418
ENSG00000257607	AC073957.2	-24.3223	3.71e-07	2.52e-05	-24.2968	N/A	N/A	-24.4919	N/A	N/A
ENSG00000257894	AC027288.3	-1.31235	0.00208016	0.039101	-0.404889	0.557316	0.851192	-1.04604	0.0741932	0.439664
ENSG00000258227	CLEC5A	-3.04753	0.000696205	0.0165899	-3.71949	N/A	N/A	-2.34055	N/A	N/A
ENSG00000258521	AL157871.2	3.48246	4.57e-06	0.000229759	1.62339	0.00261393	0.0866703	1.61338	0.0064258	0.112622
ENSG00000258551	AC104035.1	3.08574	8.26e-07	5.13e-05	1.58859	0.111587	0.498624	1.23958	0.25432	0.721073
ENSG00000258581	AL157871.3	3.58071	0.00165402	0.0324008	1.14575	0.152848	0.559584	1.32807	0.034277	0.295159
ENSG00000258610	AF111169.1	-23.154	1.31e-06	7.58e-05	-0.0107018	0.996603	0.999064	-0.240285	0.923515	0.98868
ENSG00000258724	PINX1	-9.41707	1.25e-09	1.38e-07	0.182438	0.736545	0.92357	-2.75607	0.00645709	0.112835
ENSG00000258761	AC116903.1	-6.81496	0.000694415	0.0165705	1.11262	0.376035	0.750703	-0.922861	0.502284	0.877488
ENSG00000258947	TUBB3	1.96735	1.83e-05	0.000766625	-0.367715	N/A	N/A	-1.23994	0.23055	0.695988
ENSG00000258984	UBE2F-SCLY	-5.5223	1.26e-07	9.68e-06	-2.09137	0.0819883	0.443215	-0.747031	0.719159	0.946796
ENSG00000259007	AL358333.3	8.44973	4.17e-05	0.00160367	-22.4346	N/A	N/A	-4.40423	N/A	N/A
ENSG00000259169	GNRHR2P1	-5.58818	3.42e-05	0.0013526	-9.10599	0.00259957	0.0866703	-9.41428	0.00184331	0.0481094
ENSG00000259399	TGIF2-RAB5IF	1.25072	0.00110249	0.0236845	1.24692	0.0471525	0.361149	0.0752233	0.914066	0.987462
ENSG00000259529	AL136295.5	1.98095	1.16e-07	9.05e-06	0.917315	0.0707122	0.421297	0.54413	0.25549	0.722332
ENSG00000259803	SLC22A31	2.49703	1.3e-05	0.000570718	2.91558	4.79e-07	0.000104204	2.26129	1.93e-10	5.58e-08
ENSG00000260122	AC068987.1	-5.51579	0.00188489	0.0361615	-0.93594	0.342624	0.729913	-0.978773	0.103463	0.510913
ENSG00000260125	AGBL1-AS1	3.22138	1.48e-05	0.000642382	2.01337	N/A	N/A	1.74332	2.08e-06	0.000233196
ENSG00000260228	AC009119.1	2.60663	3.31e-05	0.00130912	1.83947	0.0228258	0.264449	1.25308	0.103696	0.511524
ENSG00000260287	TBC1D3G	23.8799	6.03e-07	3.85e-05	-0.521276	N/A	N/A	0.0139109	N/A	N/A
ENSG00000260314	MRC1	-1.59092	0.000347673	0.0095077	-1.1413	0.0268461	0.283836	-0.540633	0.203744	0.665861
ENSG00000260400	AL513534.3	-1.06958	0.000364895	0.00981371	-1.39882	0.00847384	0.160683	-0.521342	0.0748782	0.441344
ENSG00000260425	AL031709.1	-9.21585	3.27e-09	3.41e-07	-0.955645	0.784115	0.939625	-0.229603	0.947495	0.992003
ENSG00000260465	AC018557.1	11.323	6.2e-13	1.07e-10	-4.17034	0.23157	0.644396	-1.07995	0.702801	0.94289
ENSG00000260549	MT1L	1.31396	0.000965944	0.0213113	0.12863	0.850394	0.9607	-0.461091	0.439046	0.85101
ENSG00000260566	AC127459.1	-12.8984	7.53e-18	2.39e-15	-1.14555	0.00683581	0.146006	-1.21445	0.37548	0.816209
ENSG00000260681	AC130456.4	7.60968	8.11e-05	0.00281221	6.1065	2.02e-06	0.000354008	3.46022	0.0196615	N/A
ENSG00000260682	RN7SKP176	-7.14312	7.21e-05	0.00253683	-0.456227	0.607048	0.874736	0.14776	0.655713	0.931728
ENSG00000260761	AC106754.1	-6.96237	0.000223471	0.00663379	-6.61183	0.000232686	0.017722	-5.07063	0.00174844	0.0468808
ENSG00000260802	SERTM2	9.14917	2.26e-08	2.03e-06	7.37044	2.39e-08	7.68e-06	7.23654	4.07e-08	8.05e-06
ENSG00000260804	LINC01963	-1.10616	9.45e-05	0.00321568	-1.09658	0.0235786	0.267348	-0.741385	0.00139815	0.0401319
ENSG00000260869		-8.59915	8.22e-08	6.56e-06	-0.104439	0.959659	0.989651	-8.60718	8.85e-06	0.000834018
ENSG00000260899	AC106886.2	0.958542	0.00241951	0.0440486	1.28234	0.00376762	0.106195	0.4115	0.0542256	0.375287
ENSG00000260908	AC009093.3	-1.34964	2.43e-05	0.000992039	-0.271892	0.738606	0.924414	-0.632936	0.481959	0.869381
ENSG00000260936		-1.35452	0.00123642	0.0258339	-1.4659	0.165726	0.576917	-0.799483	0.489148	0.871269
ENSG00000260943	LINC02555	2.9151	0.00139392	0.028351	2.65489	4.98e-05	0.00537293	3.67852	N/A	N/A
ENSG00000260997	AC004847.1	3.72302	3.17e-07	2.18e-05	0.10055	N/A	N/A	1.94164	0.145311	0.58539
ENSG00000261040	WFDC21P	2.62586	8.32e-14	1.56e-11	3.6888	9.67e-08	2.55e-05	2.24496	1.79e-08	3.74e-06
ENSG00000261135	AL137802.2	-1.78682	8.65e-05	0.00297976	-0.988433	0.0939908	0.465436	-0.693481	0.151028	0.59464
ENSG00000261499	AC233699.1	-6.94766	0.00104656	0.0228575	2.20306	0.464692	0.803853	1.72902	0.558295	0.902423
ENSG00000261560	AC007216.3	1.52064	0.00208923	0.0392344	0.919649	0.0470572	0.360953	0.768441	0.0200054	0.222194
ENSG00000261654	AL360270.2	3.00043	0.00110063	0.0236845	0.641682	0.419364	0.778192	0.159253	0.818782	0.96922
ENSG00000261685		-1.5249	0.000186797	0.00568116	-0.763012	0.322561	0.715252	-0.45156	0.530505	0.889269
ENSG00000261790	AC005606.2	-9.83489	2.46e-10	3.01e-08	-1.5943	N/A	N/A	-1.93276	0.37442	0.815461
ENSG00000261884	AC040162.1	1.75103	4.04e-06	0.000207166	0.73618	0.0281113	0.289229	0.926299	0.00131688	0.0385228
ENSG00000261934	PCDHGA9	-1.05867	0.000267263	0.00771387	-0.905805	0.000567349	0.032236	-0.84369	0.000503282	0.0195757
ENSG00000262074	SNORD3B-2	2.5044	0.000667662	0.0160055	0.708179	0.114469	0.503177	-0.774467	0.140082	0.578517
ENSG00000262202	AC007952.4	2.81889	5.19e-05	0.00192594	1.39589	0.0250969	0.27601	0.489269	0.541507	0.894564
ENSG00000262209	PCDHGB3	-1.4544	0.000554889	0.0138107	-2.0426	0.00275899	0.0894124	-2.00323	0.0377775	0.311027
ENSG00000262500	MAPK8IP1P1	23.4479	9.59e-07	5.84e-05	1.96913	N/A	N/A	1.10794	N/A	N/A
ENSG00000262526	AC120057.2	27.3393	1.1e-08	1.06e-06	N/A	N/A	N/A	N/A	N/A	N/A
ENSG00000262621		1.58637	0.000300067	0.00845448	-0.0729516	0.866133	0.964932	0.120581	0.840722	0.972221
ENSG00000262814	MRPL12	1.11543	0.000946127	0.020963	1.30709	0.040743	0.339724	0.11021	0.676941	0.936848
ENSG00000262979	AC124319.1	3.98298	1.76e-26	1.48e-23	1.87717	8.87e-08	2.41e-05	2.12629	1.29e-13	5.12e-11
ENSG00000263020	AL662899.4	1.36046	0.000872352	0.0198002	1.09462	0.00812511	0.158594	1.35157	6.79e-05	0.00435353
ENSG00000263198		1.1256	0.000955021	0.021124	0.436803	0.393765	0.762189	0.63099	0.0583391	0.3886
ENSG00000263219	RYKP1	1.67607	0.00238118	0.0435029	0.702811	0.211404	0.624111	0.49347	0.189353	0.649762
ENSG00000263244	AC087190.3	-26.5987	2.71e-08	2.4e-06	-26.5779	N/A	N/A	0.226692	N/A	N/A
ENSG00000263276	AC020978.7	2.27212	3.81e-12	6.2e-10	1.43327	0.00361179	0.10381	0.694339	0.00678962	0.116762
ENSG00000263503	MAPK8IP1P2	9.54327	0.0015152	0.030373	1.30269	N/A	N/A	0.821738	N/A	N/A
ENSG00000263528	IKBKE	1.95555	3.1e-06	0.000162467	0.708551	0.236012	0.647548	0.702129	0.173238	0.628314
ENSG00000263639	MSMB	6.03819	0.00184984	0.0356467	5.52023	1.14e-08	4.22e-06	5.20316	6.24e-07	8.3e-05
ENSG00000263647	BPTFP1	-10.7041	1.02e-12	1.71e-10	0.721183	0.836058	0.9562	-0.0906003	0.97926	0.996939
ENSG00000264230	ANXA8L1	-1.07072	0.000862975	0.0196559	0.382879	0.539896	0.842394	-0.23501	0.696894	0.941588
ENSG00000264293	RN7SL657P	-8.77311	2.94e-08	2.59e-06	-0.406147	0.707	0.913745	0.299962	0.574974	0.906771
ENSG00000264578	AC009630.3	-11.6686	5.76e-15	1.25e-12	-0.84113	0.605078	0.873974	-2.00798	0.422328	0.843307
ENSG00000265107	GJA5	-1.27868	0.000205756	0.00614295	-1.01862	0.0342407	0.314691	-0.593713	0.0440413	0.336731
ENSG00000265123	RN7SL200P	3.4594	0.000816424	0.0189437	1.44043	0.11117	0.497798	0.952952	0.155517	0.602048
ENSG00000265185	SNORD3B-1	3.31839	3.97e-07	2.67e-05	2.18295	0.0097465	0.171637	1.96301	N/A	N/A
ENSG00000265401	AC093484.3	2.15701	2.62e-07	1.85e-05	1.42075	0.00128356	0.0568516	1.68996	0.00101122	0.0321244
ENSG00000266208	AC080112.2	1.08611	0.00155426	0.0309828	0.971387	0.00248337	0.0844035	0.792734	0.000340145	0.0146283
ENSG00000266524	GDF10	-1.37791	0.000252574	0.00735515	-1.09073	0.135327	0.536288	-0.511527	0.368292	0.811515
ENSG00000267074	AC015911.3	2.85077	0.000377769	0.0101095	0.719317	0.203463	0.615717	1.90325	1.97e-05	0.00158102
ENSG00000267128	RNF157-AS1	-1.12096	0.00264855	0.0468426	0.262238	0.676293	0.902423	0.0663301	0.918379	0.987909
ENSG00000267303	AC011511.4	2.58037	4.92e-10	5.83e-08	0.932376	0.0929794	0.464081	0.880074	0.0994242	0.502665
ENSG00000267328	AC002398.2	3.0875	0.000432418	0.0113943	3.8435	1.64e-05	0.00206912	4.19404	2.51e-07	3.74e-05
ENSG00000267387	AC020931.1	2.09128	4.68e-06	0.000234515	0.83587	0.0308802	0.300298	0.821243	1.39e-05	0.00121062
ENSG00000267436	AC005786.3	1.10294	0.000190353	0.00576908	1.03792	0.0273254	0.286753	0.617214	0.0169076	0.203051
ENSG00000267458	AC092069.1	1.07228	0.000339548	0.00935427	0.240033	0.636207	0.885874	0.185091	0.697329	0.94172
ENSG00000267461	AC079210.1	3.55153	3.36e-06	0.000174457	1.53342	0.0587795	0.394038	1.36146	0.0355687	0.300953
ENSG00000267554	AC015911.8	2.89966	6.87e-06	0.000328979	0.254945	0.712698	0.915494	1.12774	0.046604	0.34771
ENSG00000267598	AC011446.2	1.19371	0.000881701	0.0199266	0.846873	0.0742194	0.429187	-0.0274224	0.923943	0.988682
ENSG00000267755	AC005329.2	-1.2589	0.000972185	0.0213946	-0.622492	0.264624	0.670274	-0.784742	0.000251874	0.0115201
ENSG00000267952	AC008878.1	-8.12016	1.31e-18	4.68e-16	0.819044	0.633432	0.884365	-1.0093	0.260353	0.728528
ENSG00000268083	AC008982.1	-14.9113	5.25e-24	3.5e-21	0.240679	0.933424	0.983853	0.142451	0.961023	0.994431
ENSG00000268088	AC093063.1	9.27497	3.41e-08	2.96e-06	6.09758	0.000138987	N/A	7.79212	8.66e-06	0.000819184
ENSG00000268104	SLC6A14	1.14671	0.000647409	0.0156496	1.58287	0.0107398	0.181038	0.804674	0.000156963	0.00819422
ENSG00000268297	CLEC4GP1	-1.71861	4.02e-06	0.000206578	-1.14941	0.269362	0.675177	-0.711212	0.415186	0.839764
ENSG00000268434	AC011530.1	-3.84003	1.33e-13	2.45e-11	0.670152	0.461286	0.801735	-0.545792	0.616773	0.921249
ENSG00000268643	AC006486.1	-23.8235	6.4e-07	4.05e-05	-1.51981	N/A	N/A	-1.63123	0.632621	0.925919
ENSG00000268861	AC008878.3	-7.59728	1.09e-05	0.00049012	-0.576223	0.577283	0.860833	-2.93379	0.115428	0.533847
ENSG00000268903	AL627309.6	1.43939	0.00120587	0.0254406	1.16397	0.0291955	0.29401	0.803482	0.178608	0.635883
ENSG00000268916	CSAG3	8.51439	3.59e-07	2.44e-05	6.10127	6.82e-06	0.000981291	9.47024	N/A	N/A
ENSG00000269460	AC005515.2	7.58623	0.000126185	0.00414263	1.54799	0.659339	N/A	6.1462	7.52e-05	0.0047032
ENSG00000269547	AC011455.2	-22.9959	1.54e-06	8.7e-05	-0.658087	0.850222	0.9607	-11.3027	0.000271693	0.0122079
ENSG00000269640		2.58121	2.43e-11	3.42e-09	1.11002	0.00566704	0.132377	1.9476	4.58e-14	1.95e-11
ENSG00000269720	CCDC194	5.62228	1.9e-15	4.5e-13	3.78668	1.29e-15	1.46e-12	4.46545	2.46e-23	2.03e-20
ENSG00000269900	RMRP	10.2892	8.61e-11	1.12e-08	9.05016	N/A	N/A	7.07514	N/A	N/A
ENSG00000269968	AC006064.4	1.47853	5.09e-05	0.00190219	0.449151	N/A	N/A	-0.10608	N/A	N/A
ENSG00000270022	Z93241.1	5.14293	4.09e-06	0.000208979	2.30488	0.014764	0.215131	0.779468	0.425527	0.845631
ENSG00000270075	AL162742.1	-6.64728	0.000878831	0.0198952	-0.456593	0.514961	0.8298	-1.84183	0.0813839	0.45791
ENSG00000270100	AC012065.4	-2.13156	0.00281595	0.0488737	-0.799728	0.288378	0.687565	-0.491012	0.433691	0.849018
ENSG00000270426	AC099343.3	1.82346	0.0005592	0.0138782	0.726967	0.167512	0.578752	1.60171	2.25e-05	0.00175348
ENSG00000270670	MARK2P16	-23.798	6.58e-07	4.14e-05	-24.1033	5.65e-11	3.41e-08	-0.214866	0.950282	0.992723
ENSG00000270955	AC135731.2	6.76171	0.0020948	0.0392608	-0.992933	0.661374	N/A	-0.764152	0.762277	N/A
ENSG00000270972	AC136475.9	3.49896	5.41e-05	0.00198243	2.64661	4.33e-05	0.00480355	1.05385	0.0692766	0.423551
ENSG00000271503	CCL5	5.57506	4.34e-19	1.74e-16	2.62084	0.000482895	0.0291574	4.71045	5.31e-07	7.17e-05
ENSG00000271554	AL138787.2	3.40698	0.000193125	0.00583952	0.914131	0.307417	0.703235	1.49238	0.024758	0.248939
ENSG00000271590	AC108463.3	2.48585	0.00201739	0.0381138	-2.05184	N/A	N/A	-1.63299	N/A	N/A
ENSG00000271717	AC022146.2	2.24183	0.00168986	0.0328647	1.35493	0.0539803	0.382066	1.07949	0.0223754	0.23471
ENSG00000271746	AL031848.2	7.50172	0.000103972	0.00349032	1.99803	0.443216	0.790368	1.98566	0.570028	0.906165
ENSG00000271810	AL603832.3	5.23237	1.26e-07	9.68e-06	2.44198	0.0193022	0.245309	0.231224	0.812125	0.968573
ENSG00000271811	Z97200.1	2.1702	0.000289495	0.00821888	-1.01198	N/A	N/A	-0.739436	0.458794	0.859857
ENSG00000271959	AC100803.4	1.63742	9.86e-06	0.000449592	1.39414	0.0300265	0.297323	1.03825	0.111623	0.527486
ENSG00000272196	H2AC19	1.75665	0.000110123	0.00368029	3.22584	6.28e-06	0.000927737	1.6657	0.000912798	0.0299478
ENSG00000272269	AL138724.2	1.90279	0.000223171	0.00663244	1.52663	0.00637728	0.141994	0.0323226	0.945684	0.991738
ENSG00000272301		-1.88238	0.00050012	0.0127648	-1.10081	0.0419268	0.343888	-0.553114	0.109901	0.523619
ENSG00000272511		-1.58154	0.00165393	0.0324008	-1.02552	0.0702873	0.420653	-0.524925	0.0653867	0.411624
ENSG00000272512	AL645608.7	1.71142	1.04e-06	6.26e-05	0.923311	0.162962	0.574402	0.70019	0.243446	0.709201
ENSG00000272556	GTF2IP13	2.08583	0.00159253	0.0315764	2.03888	0.000567894	0.032236	1.8933	0.0030804	0.0689135
ENSG00000272558	U91328.2	1.76842	0.00277891	0.0484245	0.157765	0.729124	0.92086	0.366935	0.328973	0.785329
ENSG00000272617	AC026464.6	-23.6695	7.55e-07	4.73e-05	-11.1806	0.000288837	0.0211684	-11.4945	0.000195325	0.00955629
ENSG00000272666	U62317.1	5.28294	2.49e-11	3.49e-09	3.66123	1.3e-07	3.3e-05	4.17253	2.85e-09	6.89e-07
ENSG00000272669	AL021707.6	2.78951	2.68e-11	3.71e-09	1.92892	2.18e-06	0.000375726	1.48563	2.64e-17	1.68e-14
ENSG00000272678	AC112503.1	-8.98919	1.09e-08	1.05e-06	-2.08181	0.284081	0.685494	-0.771202	0.509663	0.880008
ENSG00000272742	AC135457.1	-10.7726	7.12e-13	1.22e-10	-3.80896	0.0609201	0.399385	-3.23954	0.14512	0.585041
ENSG00000272821	U62317.2	2.51721	4e-09	4.14e-07	2.35013	6.2e-07	0.000128584	2.09399	5.94e-10	1.67e-07
ENSG00000272941	AC083862.1	1.27894	0.00118132	0.0251246	0.0715277	0.8504	0.9607	0.270838	0.43097	0.847231
ENSG00000273033	LINC02035	-1.08207	0.000174399	0.00537949	-0.241166	0.57087	0.857757	-0.513254	0.00485799	0.0932418
ENSG00000273066	AL355987.4	-0.979269	0.00267573	0.0471527	-1.08468	0.000791719	0.0406934	-0.871709	0.00148779	0.0421186
ENSG00000273076	AL021707.7	2.32625	0.00160265	0.0317047	1.21866	0.0265962	0.283052	0.746005	0.0934109	0.486887
ENSG00000273218	AC005776.2	1.91301	0.000720355	0.0170334	1.99188	0.00742916	0.153275	1.16864	0.0110758	0.157889
ENSG00000273259	AL049839.2	2.04789	1.45e-09	1.58e-07	2.92916	1.17e-05	0.00154638	0.305535	0.695804	0.940993
ENSG00000273262	AL121928.1	-7.37839	3.07e-05	0.0012212	-0.143527	0.917933	0.979856	0.323529	0.84068	0.972221
ENSG00000273319	AC058791.1	2.34962	0.000111029	0.00369632	1.06795	0.0678553	0.41567	0.803799	0.132103	0.564257
ENSG00000274226	TBC1D3H	23.6515	7.71e-07	4.8e-05	-0.527388	N/A	N/A	1.8846	0.588667	0.911886
ENSG00000274265	AC245297.4	1.3799	0.000637212	0.0154486	0.888755	0.0467978	0.360258	0.118819	0.703018	0.94289
ENSG00000274292	AC084018.2	-1.21536	3.3e-05	0.00130574	-0.50866	0.299497	0.695347	-0.871577	0.0364477	0.304722
ENSG00000274584	AP001282.2	-7.72577	5.21e-06	0.000258419	-0.514712	0.613903	0.877189	0.315964	0.775297	0.958684
ENSG00000274615	AC233968.1	-23.0247	1.5e-06	8.51e-05	-1.6984	0.626077	0.88154	-24.959	1.16e-11	3.69e-09
ENSG00000275097	AC024940.6	1.73762	0.000919657	0.0206044	0.285444	0.656877	0.893874	0.453483	0.466631	0.863447
ENSG00000275185	AC130324.3	-9.61816	3.71e-10	4.43e-08	-10.0094	5.65e-16	6.99e-13	-0.717722	0.546123	0.897202
ENSG00000275302	CCL4	3.17963	0.000269869	0.00777188	2.00179	0.00384265	0.107544	3.40274	N/A	N/A
ENSG00000275496	CU633906.2	1.51071	5.59e-05	0.00203481	-0.343932	0.624499	0.880781	0.0185623	0.980755	0.997236
ENSG00000275638	AC011939.3	-7.62754	8.96e-06	0.000414433	-1.71788	N/A	N/A	-1.86032	0.200602	0.662208
ENSG00000275719	AC008622.2	1.21063	0.000291376	0.00826327	1.31055	0.0270812	0.285232	0.899068	0.082769	0.460986
ENSG00000275858		2.39483	0.00221857	0.0411553	2.66766	0.000250827	0.0189444	2.34115	0.000490602	0.0192645
ENSG00000275882	IKBKGP1	-23.4687	9.36e-07	5.75e-05	2.31874	N/A	N/A	-23.8479	N/A	N/A
ENSG00000275896	PRSS2	3.15149	2.02e-08	1.83e-06	-1.26155	0.471788	0.808173	-2.77116	N/A	N/A
ENSG00000276077	CU633904.2	-11.7344	3.24e-15	7.47e-13	-0.977871	0.381303	0.754832	-0.846305	0.518361	0.883985
ENSG00000276168	RN7SL1	1.34668	4.18e-06	0.000212672	1.62861	1.31e-06	0.000247908	1.08979	0.593243	0.912679
ENSG00000276203	ANKRD20A3P	3.93946	0.00193946	0.0370446	0.413352	0.73647	0.92357	1.57861	0.0870067	0.47161
ENSG00000276278	AC048382.6	-1.26484	0.000469945	0.0122345	-1.6727	0.0986554	0.475034	-0.637719	0.0175579	0.20735
ENSG00000276317	AL357033.3	1.73763	0.00137562	0.0280885	0.679803	0.236232	0.647887	0.815986	0.00231731	0.0567367
ENSG00000276547	PCDHGB5	-1.09673	0.00121268	0.0255634	-0.718555	0.0202723	0.250666	-1.01984	1.29e-05	0.00113963
ENSG00000276692		-9.66112	7.46e-10	8.52e-08	-2.49893	0.474174	0.809469	-1.49526	0.668102	0.935166
ENSG00000276850	AC245041.2	-1.22694	0.000248486	0.00726442	0.0413368	0.943863	0.985503	-0.337413	0.504709	0.87823
ENSG00000276980	AC008760.2	3.14704	2.14e-10	2.66e-08	0.50319	0.484789	0.815934	0.915836	0.205148	0.667365
ENSG00000277027	RMRP	-9.59436	9.49e-09	9.26e-07	-2.29094	0.0292631	0.294581	-1.83191	0.130499	0.561313
ENSG00000277067	CU634019.2	-11.563	1.38e-14	2.89e-12	-1.25904	0.253795	0.661785	-0.775572	0.553752	0.90072
ENSG00000277301	AL034550.2	-2.72264	1.67e-05	0.000712486	-1.04356	0.21593	0.628927	-0.838082	0.210582	0.673857
ENSG00000277496	AL357033.4	1.54556	1.8e-05	0.000759242	0.775498	0.0811583	0.442401	0.663534	8.1e-05	0.00499808
ENSG00000277511	AC116407.2	2.63774	5.77e-10	6.76e-08	0.870188	0.0062522	0.140559	1.40076	5.75e-18	3.76e-15
ENSG00000277632	CCL3	3.65927	1.04e-08	1.01e-06	2.21022	0.00745582	0.153346	2.39972	0.0185135	0.212992
ENSG00000277669		-23.2072	1.24e-06	7.24e-05	-0.188698	0.956821	0.989002	-24.4752	2.85e-11	8.71e-09
ENSG00000277734	TRAC	2.19955	0.000840189	0.0193433	-1.33707	N/A	N/A	1.39734	0.275886	0.740486
ENSG00000277791	PSMB3	0.977084	0.000960845	0.0212168	1.05561	0.0477537	0.362766	0.256787	0.374181	0.815461
ENSG00000277829	AL031651.2	3.03792	0.00127848	0.026521	0.269754	0.758932	0.930935	0.489786	0.567597	0.905945
ENSG00000278484	AC010998.3	-1.3967	0.00199487	0.0378256	-1.13934	0.253855	0.661785	0.0793237	0.936647	0.990814
ENSG00000278558	TMEM191B	-1.45977	0.000204019	0.00609807	-0.62465	0.382976	0.756343	-0.778287	0.293695	0.755504
ENSG00000278910	BANCR	-1.58919	0.000706431	0.0167803	-1.2666	0.128891	0.526671	-1.10077	0.175901	0.631287
ENSG00000278919		2.90305	7.61e-05	0.00265802	1.20138	0.00323252	0.0982037	0.832549	0.0160971	0.19749
ENSG00000278996	FP671120.5	0.866898	0.00184478	0.0355755	0.322765	0.612656	0.877051	0.668949	0.0437089	0.335351
ENSG00000279009	AC005943.2	-9.03066	7.9e-09	7.79e-07	-1.2743	0.541371	0.842677	-0.0179304	0.988173	0.997996
ENSG00000279117	AP001972.5	-0.868085	0.0015155	0.030373	-0.522349	0.13836	0.539783	-0.72062	0.00205666	0.0525066
ENSG00000279161	AC093503.3	-1.53531	3.15e-06	0.000164325	-1.26206	0.0332633	0.312088	-1.26417	5.95e-08	1.11e-05
ENSG00000279191		2.39225	0.00043524	0.0114571	-1.14671	N/A	N/A	-1.56263	N/A	N/A
ENSG00000279216		-23.1925	1.25e-06	7.32e-05	0.316941	0.927538	0.982326	1.45568	0.676149	0.936757
ENSG00000279257		-8.13986	7.57e-07	4.73e-05	-2.35461	0.0502588	0.37114	-0.289327	0.464127	0.861757
ENSG00000279286	AL133373.2	3.01219	0.000849299	0.0194824	4.15956	8.67e-08	2.38e-05	3.23104	5.49e-06	0.000552252
ENSG00000279296	PRAL	5.01499	6.23e-30	7.37e-27	3.43693	1.3e-08	4.59e-06	4.79823	4.82e-08	9.21e-06
ENSG00000279320	AC069528.2	3.0667	7.43e-05	0.00260259	1.33551	0.011433	0.187833	2.70958	1.08e-07	1.82e-05
ENSG00000279364	AC114546.3	-12.9381	2.21e-18	7.56e-16	-1.0465	0.0214185	0.257116	-0.690473	0.628195	0.924963
ENSG00000279488	AC004623.1	-1.17738	0.000497474	0.0127098	-0.154263	0.722819	0.919374	-0.556325	0.111827	0.527541
ENSG00000279502	AC016542.2	3.76354	6.46e-05	0.00231012	2.17516	0.00294627	0.0936583	1.30651	0.0440858	0.336887
ENSG00000279624		-1.75948	1.58e-08	1.48e-06	-1.1361	0.0045929	0.119275	-0.661518	0.0406161	0.323489
ENSG00000279686	AC142391.1	-8.75878	7.02e-08	5.73e-06	-0.284356	0.788241	0.941168	-1.3912	0.222164	0.686059
ENSG00000279713	AC080038.4	-1.20812	0.00133385	0.0274509	-0.917457	0.0189379	0.24252	-0.695983	0.00598023	0.107038
ENSG00000279825	AC003957.1	-1.62819	0.000472551	0.0122656	-0.639394	0.0906781	0.460272	-1.71474	0.000231832	0.0108872
ENSG00000279861	AC073548.1	1.27895	5.64e-06	0.000277051	0.882571	0.00776646	0.155821	0.618925	2.28e-06	0.000255287
ENSG00000279965	AL390755.2	1.941	0.000377836	0.0101095	2.62636	0.000748302	0.0392983	1.43007	0.0608203	0.397213
ENSG00000279977	AC008764.10	3.89308	0.00221794	0.0411553	1.82885	0.0390296	0.334165	-0.0808851	0.929473	0.989618
ENSG00000280007	AC008079.1	1.38053	0.000197134	0.00593316	0.433013	0.122046	0.515272	0.359975	0.11912	0.540785
ENSG00000280099	AL603750.1	-1.34996	5.29e-05	0.00195464	-1.45784	0.0476081	0.362392	-0.671385	0.301316	0.761849
ENSG00000280111		1.44878	1.72e-05	0.000733385	1.39358	0.00243073	0.0833438	1.11646	0.000209123	0.0100988
ENSG00000280248	AC124319.3	1.29675	0.000838858	0.0193433	0.580534	0.326738	0.718163	0.168612	0.764273	0.957385
ENSG00000280255	AC004947.2	-1.67128	0.000707626	0.0167934	-1.23129	0.190188	0.600197	-0.7464	0.407693	0.836615
ENSG00000280402	AC093525.10	2.22187	0.00159202	0.0315764	1.17048	0.0373373	0.327907	0.459711	0.244898	0.709883
ENSG00000280448		-23.4666	9.38e-07	5.75e-05	-0.193357	0.937548	0.984929	-0.493978	0.841558	0.972426
ENSG00000280564		-7.65583	7.45e-06	0.000352524	0.209616	0.836181	0.9562	0.10894	0.833494	0.971125
ENSG00000280653		4.44956	1.07e-28	1.07e-25	1.81533	0.127277	0.523713	0.475174	N/A	N/A
ENSG00000280721	LINC01943	2.00037	0.000949278	0.0210149	-0.939134	N/A	N/A	-0.794063	N/A	N/A
ENSG00000280755		-23.402	1.01e-06	6.06e-05	1.31485	0.705943	0.913462	1.89741	0.586099	0.910348
ENSG00000280804		1.70635	1.38e-08	1.31e-06	0.935767	0.242996	0.651881	0.697829	0.0544753	0.375972
ENSG00000280827		3.59567	0.00153198	0.0306561	2.32615	0.00984032	0.172841	2.08373	0.0223944	0.23471
ENSG00000280874		2.11253	1.44e-07	1.09e-05	2.62328	6.37e-06	0.000930835	1.4924	5.95e-05	0.00391062
ENSG00000281100	AC105749.1	1.49149	0.000857191	0.0195972	0.181077	0.62751	0.88159	0.997095	0.00234419	0.0571458
ENSG00000281134		2.11053	1.44e-07	1.09e-05	2.62328	6.37e-06	0.000930835	1.4924	5.95e-05	0.00391062
ENSG00000281371	INE2	-10.2602	1.4e-11	2.03e-09	-10.6721	9.81e-18	1.91e-14	-1.61723	0.484819	0.870293
ENSG00000281453	TGFB2-OT1	-13.2775	3.39e-19	1.38e-16	-4.08615	0.0847857	0.449118	-13.5242	5.36e-25	5.01e-22
ENSG00000281887	GIMAP1-GIMAP5	1.14468	0.000108862	0.00364749	1.09393	0.101112	0.479126	0.862633	0.182232	0.641065
Shown are the gene transcripts per million (TPM).
Log2 fold change (Log2FC) in TPM compared to naïve controls.
P-values were calculated using DESeq2 and adjusted for multiple testing using a False Discovery Rate. Not applicable (N/A): DESeq2 could not calculate a p-value due to the variance between samples.
